# Supplementary material for: Cognitive representations of handball tactic actions in athletes–The function of expertise and age
Source: PLoS One. 2023 May 4;18(5):e0284941. doi: 10.1371/journal.pone.0284941 (PMC10162645; doi:10.1371/journal.pone.0284941)
Supplement: S1 File — (XLSX) [file pone.0284941.s001.xlsx]

## Sheet: exp1
participant	age	training hours per week	experience in years	level
1	18	5	12	skilled
2	26	2	20	skilled
3	25	4	16	skilled
4	19	4	13	skilled
5	22	4	15	skilled
6	20	4	15	skilled
7	23	4	17	skilled
8	24	3	17	skilled
9	19	4	11	skilled
10	30	3	23	skilled
11	20	3	12	skilled
12	30	2	24	skilled
13	25	2	20	skilled
14	21	4	16	skilled
15	26	3	21	skilled
16	22	2	20	less skilled
17	18	3	15	less skilled
18	28	1	20	less skilled
19	33	1	26	less skilled
20	32	1	24	less skilled
21	29	1	25	less skilled
22	33	1	22	less skilled
23	19	1	11	less skilled
24	31	1	17	less skilled
25	19	3	9	less skilled
26	22	3	15	less skilled
27	27	1	16	less skilled
28	19	4	13	less skilled
29	18	3	16	less skilled
30	29	1	8	less skilled

## Sheet: exp2
participant	age in years	training hours per week	experience in years	level
1	11	3	3	local
2	11	1.5	5	local
3	12	3	7	local
4	12	4.5	6	local
5	11	3	8	local
6	12	4.5	8	local
7	13	1.5	4	local
8	13	3	5	local
9	13	3	2	local
10	13	4.5	5	local
11	12	3	4	local
12	12	1.5	5	local
13	16	3	4	local
14	16	3	3	local
15	16	3	5	local
16	16	3	2	local
17	15	3	3	local
18	16	3	5	local
19	16	3	4	local
20	16	1.5	4	local
21	12	3	7	local
22	14	1.5	7	local
23	12	3	8	local
24	11	3	7	local
25	12	4.5	8	local
26	13	3	7	local
27	15	1.5	7	local
28	15	3	9	local
29	16	3	10	local
30	15	4.5	10	local
31	16	3	11	local
32	16	3	5	regional
33	15	4.5	5	regional
34	17	3	2	regional
35	17	3	5	regional
36	18	4.5	3	regional
37	15	3	6	regional
38	16	3	6	regional
39	16	1.5	7	regional
40	15	3	7	regional
41	17	4.5	6	regional
42	16	3	11	regional
43	15	4.5	10	regional
44	15	3	10	regional
45	17	4.5	7	regional
46	18	1.5	10	regional
47	17	4.5	11	regional
48	18	1.5	8	regional
49	19	4.5	14	regional
50	18	3	13	regional
51	19	3	15	regional
52	18	4.5	14	regional
53	17	3	11	regional
54	19	3	11	regional
55	18	4.5	12	regional
56	18	3	14	regional
57	18	4.5	10	regional
