# Supplementary material for: Cognitive representations of handball tactic actions in athletes–The function of expertise and age
Source: PLoS One. 2023 May 4;18(5):e0284941. doi: 10.1371/journal.pone.0284941 (PMC10162645; doi:10.1371/journal.pone.0284941)
Supplement: S2 File — (XML) [file pone.0284941.s002.xml]

participant 1  
                <row>5 -8 1 -8 -8 -8 1 -8 1 -8 -8 -8</row>
                <row>-9 4 -9 -9 -9 -9 -9 -9 -9 -9 1 1</row>
                <row>-7 -7 6 1 -7 -7 1 -7 1 -7 1 -7</row>
                <row>1 1 1 7 -6 -6 1 -6 -6 -6 1 -6</row>
                <row>1 1 1 -5 8 -5 -5 1 1 -5 -5 1</row>
                <row>-9 -9 -9 -9 -9 4 1 -9 -9 -9 -9 1</row>
                <row>-7 -7 1 -7 -7 -7 6 1 -7 -7 1 1</row>
                <row>-6 1 -6 1 1 -6 -6 7 1 -6 -6 1</row>
                <row>-6 -6 1 -6 1 -6 -6 1 7 1 1 -6</row>
                <row>-6 -6 1 -6 1 1 -6 -6 1 7 1 -6</row>
                <row>-7 -7 1 -7 -7 1 -7 -7 -7 1 6 1</row>
                <row>-5 -5 1 1 -5 1 1 -5 1 -5 1 8</row>

participant 2     
                <row>8 1 1 -5 -5 1 1 1 1 -5 -5 -5</row>
                <row>1 9 1 1 1 -4 1 1 -4 -4 -4 1</row>
                <row>1 -5 8 1 1 -5 -5 1 1 -5 1 -5</row>
                <row>1 1 -6 7 -6 -6 -6 1 1 -6 -6 1</row>
                <row>1 -6 -6 1 7 -6 1 1 -6 -6 1 -6</row>
                <row>-5 1 -5 1 1 8 -5 1 1 1 -5 -5</row>
                <row>1 1 -7 1 -7 -7 6 -7 1 -7 -7 -7</row>
                <row>-9 -9 -9 -9 -9 -9 -9 4 -9 1 -9 1</row>
                <row>-9 1 1 -9 -9 -9 -9 -9 4 -9 -9 -9</row>
                <row>-8 -8 1 1 -8 -8 1 -8 -8 5 -8 -8</row>
                <row>1 1 -6 -6 -6 -6 1 -6 -6 1 7 1</row>
                <row>-9 -9 -9 -9 -9 1 -9 -9 -9 -9 1 4</row>
            
participant 3      
                <row>13 1 1 1 1 1 1 1 1 1 1 1</row>
                <row>1 10 1 1 -3 1 1 -3 1 1 1 -3</row>
                <row>1 -5 8 -5 -5 1 -5 1 -5 1 1 1</row>
                <row>-2 1 1 11 1 1 1 1 1 1 1 -2</row>
                <row>-1 1 1 1 12 1 1 1 1 1 1 1</row>
                <row>1 1 1 -1 1 12 1 1 1 1 1 1</row>
                <row>-2 1 1 1 1 1 11 1 1 1 1 -2</row>
                <row>-1 1 1 1 1 1 1 12 1 1 1 1</row>
                <row>1 1 1 1 1 1 1 1 13 1 1 1</row>
                <row>1 1 1 1 1 1 1 1 1 13 1 1</row>
                <row>-3 -3 1 1 1 1 -3 1 1 1 10 1</row>
                <row>-7 1 1 -7 1 -7 -7 -7 -7 -7 1 6</row>
          
participant 4      
                <row>7 -6 -6 1 -6 -6 -6 1 1 1 1 -6</row>
                <row>-3 10 1 1 1 1 -3 1 -3 1 1 1</row>
                <row>-2 1 11 -2 1 1 1 1 1 1 1 1</row>
                <row>1 1 -2 11 1 1 -2 1 1 1 1 1</row>
                <row>-3 1 1 1 10 -3 1 1 1 1 -3 1</row>
                <row>-6 -6 1 1 1 7 -6 -6 -6 1 1 -6</row>
                <row>-4 1 1 1 -4 -4 9 1 1 1 1 -4</row>
                <row>1 -5 1 1 1 -5 -5 8 1 -5 -5 1</row>
                <row>1 1 -2 1 1 1 1 1 11 1 -2 1</row>
                <row>-4 1 1 1 -4 1 1 -4 -4 9 1 1</row>
                <row>1 1 1 1 -2 1 -2 1 1 1 11 1</row>
                <row>-3 1 1 -3 1 1 1 1 1 1 -3 10</row>
            
participant 5     
                <row>5 1 -8 1 -8 -8 1 -8 -8 -8 -8 -8</row>
                <row>-10 3 1 -10 -10 -10 -10 -10 -10 -10 -10 -10</row>
                <row>1 1 6 -7 -7 -7 -7 -7 1 -7 1 -7</row>
                <row>-9 -9 -9 4 1 -9 -9 -9 1 -9 -9 -9</row>
                <row>-8 -8 1 1 5 -8 -8 -8 1 -8 -8 -8</row>
                <row>-6 -6 1 -6 -6 7 -6 -6 1 1 1 1</row>
                <row>-9 -9 1 -9 -9 -9 4 -9 -9 1 -9 -9</row>
                <row>-6 1 1 -6 -6 -6 -6 7 1 1 -6 1</row>
                <row>-8 -8 1 1 -8 -8 -8 -8 5 -8 1 -8</row>
                <row>-9 -9 -9 -9 1 -9 -9 -9 -9 4 -9 1</row>
                <row>1 1 1 -4 -4 1 1 1 -4 -4 9 1</row>
                <row>-7 -7 -7 -7 1 -7 -7 -7 1 1 1 6</row>

participant 6  
                <row>9 1 1 -4 1 -4 1 -4 1 -4 1 1</row>
                <row>1 8 1 1 -5 -5 1 1 -5 -5 1 -5</row>
                <row>1 1 9 -4 1 -4 1 1 1 -4 -4 1</row>
                <row>1 1 1 10 1 -3 -3 1 1 -3 1 1</row>
                <row>1 1 1 1 12 1 1 1 1 1 -1 1</row>
                <row>1 1 -6 1 -6 7 -6 -6 -6 -6 1 1</row>
                <row>-5 1 1 1 1 -5 8 1 1 -5 -5 -5</row>
                <row>1 1 -3 1 1 -3 1 10 1 -3 1 1</row>
                <row>-5 1 -5 1 1 -5 -5 1 8 1 -5 1</row>
                <row>-2 1 1 1 1 1 -2 1 1 11 1 1</row>
                <row>-6 -6 1 -6 -6 1 -6 -6 1 1 7 1</row>
                <row>-6 -6 1 1 -6 1 -6 -6 1 1 -6 7</row>

participant 7    
                <row>9 1 1 -4 1 1 1 -4 1 -4 1 -4</row>
                <row>1 7 1 1 1 -6 1 -6 -6 -6 -6 -6</row>
                <row>1 1 7 -6 -6 -6 -6 -6 -6 1 1 1</row>
                <row>1 1 -6 7 -6 -6 -6 -6 1 1 1 -6</row>
                <row>1 1 -4 -4 9 1 -4 -4 1 1 1 1</row>
                <row>-6 1 -6 -6 1 7 -6 -6 1 1 -6 1</row>
                <row>-5 1 1 -5 -5 1 8 -5 -5 1 1 1</row>
                <row>-4 1 -4 -4 -4 1 1 9 1 1 1 1</row>
                <row>-4 1 -4 1 1 -4 1 1 9 -4 1 1</row>
                <row>1 -5 1 1 -5 1 -5 -5 -5 8 1 1</row>
                <row>1 1 1 1 -5 -5 -5 -5 -5 1 8 1</row>
                <row>1 1 1 1 1 1 -3 -3 -3 1 1 10</row>

participant 8
                <row>6 1 1 -7 -7 -7 1 -7 -7 -7 1 -7</row>
                <row>1 8 -5 1 -5 -5 1 -5 1 -5 1 1</row>
                <row>-3 1 10 -3 1 1 1 1 1 1 1 -3</row>
                <row>-6 1 1 7 1 -6 -6 -6 1 1 -6 -6</row>
                <row>-4 1 1 1 9 -4 1 1 1 1 -4 -4</row>
                <row>-5 1 1 1 -5 8 -5 -5 -5 1 1 1</row>
                <row>1 1 1 1 -6 -6 7 1 -6 -6 -6 -6</row>
                <row>-7 -7 -7 -7 1 1 -7 6 -7 1 -7 1</row>
                <row>-8 -8 -8 -8 -8 -8 1 1 5 1 -8 -8</row>
                <row>-6 1 1 -6 -6 1 1 -6 -6 7 1 -6</row>
                <row>1 1 1 1 1 -5 -5 -5 -5 1 8 -5</row>
                <row>-7 1 -7 -7 -7 1 -7 1 -7 1 -7 6</row>
  
participant 9          
                <row>9 1 1 1 -4 -4 -4 1 -4 1 1 1</row>
                <row>1 7 -6 -6 1 1 -6 -6 1 -6 1 -6</row>
                <row>-8 1 5 -8 -8 -8 -8 -8 -8 1 1 -8</row>
                <row>-5 1 1 8 -5 1 -5 -5 -5 1 1 1</row>
                <row>-7 1 -7 -7 6 -7 1 1 1 -7 -7 -7</row>
                <row>-8 -8 -8 1 -8 5 -8 -8 -8 1 -8 1</row>
                <row>-8 -8 -8 -8 1 -8 5 1 1 -8 -8 -8</row>
                <row>-7 -7 -7 1 1 -7 1 6 1 -7 -7 -7</row>
                <row>-8 -8 -8 -8 1 -8 1 1 5 -8 -8 -8</row>
                <row>-7 -7 -7 1 -7 1 -7 -7 -7 6 1 1</row>
                <row>1 1 1 1 -5 1 -5 -5 -5 -5 8 1</row>
                <row>1 -7 -7 1 1 -7 -7 -7 -7 1 -7 6</row>
				
participant 10         
                <row>7 -6 1 -6 1 -6 -6 -6 1 1 -6 1</row>
                <row>-5 8 1 -5 1 -5 1 1 -5 -5 1 1</row>
                <row>1 1 9 -4 1 1 -4 -4 1 1 1 -4</row>
                <row>1 -7 -7 6 -7 1 1 -7 -7 -7 1 -7</row>
                <row>1 -5 1 -5 8 -5 1 1 1 1 -5 -5</row>
                <row>-4 1 1 -4 1 9 1 -4 1 1 -4 1</row>
                <row>-5 -5 1 -5 1 -5 8 1 1 1 -5 1</row>
                <row>1 -6 1 -6 1 -6 1 7 -6 1 -6 -6</row>
                <row>-6 -6 -6 1 -6 1 1 1 7 1 -6 -6</row>
                <row>-6 -6 1 -6 -6 1 1 1 1 7 -6 -6</row>
                <row>1 -4 -4 1 1 1 -4 1 1 1 9 -4</row>
                <row>1 -7 -7 -7 1 -7 -7 -7 1 1 -7 6</row>
          
participant 11        
                <row>9 1 1 1 -4 -4 1 -4 1 1 1 -4</row>
                <row>-5 8 1 1 1 -5 1 -5 1 -5 1 -5</row>
                <row>1 1 13 1 1 1 1 1 1 1 1 1</row>
                <row>-6 1 -6 7 -6 1 1 -6 -6 1 1 -6</row>
                <row>-4 1 1 1 9 -4 1 1 -4 1 1 -4</row>
                <row>1 1 -6 -6 -6 7 -6 1 -6 1 -6 1</row>
                <row>-4 1 1 1 -4 -4 9 1 1 1 1 -4</row>
                <row>1 1 1 1 -1 1 1 12 1 1 1 1</row>
                <row>1 1 1 1 -4 -4 -4 1 9 -4 1 1</row>
                <row>-5 1 1 1 -5 -5 1 -5 1 8 1 -5</row>
                <row>1 -3 1 1 1 -3 1 1 1 1 10 -3</row>
                <row>-5 1 1 -5 1 -5 1 -5 -5 1 1 8</row>				
				
participant 12       
                <row>5 1 1 -8 -8 -8 -8 -8 -8 -8 1 -8</row>
                <row>1 5 1 -8 -8 -8 -8 -8 -8 -8 1 -8</row>
                <row>1 1 4 -9 -9 -9 -9 -9 -9 -9 -9 -9</row>
                <row>-9 -9 -9 4 1 1 -9 -9 -9 -9 -9 -9</row>
                <row>-9 -9 -9 -9 4 -9 1 -9 -9 -9 -9 1</row>
                <row>-10 -10 -10 1 -10 3 -10 -10 -10 -10 -10 -10</row>
                <row>-8 -8 -8 -8 1 -8 5 1 1 -8 -8 -8</row>
                <row>-8 -8 -8 -8 1 -8 1 5 1 -8 -8 -8</row>
                <row>-9 -9 -9 -9 -9 -9 1 1 4 -9 -9 -9</row>
                <row>-6 -6 -6 1 1 1 -6 -6 -6 7 1 1</row>
                <row>1 1 1 -8 -8 -8 -8 -8 -8 -8 5 -8</row>
                <row>-7 -7 -7 1 -7 1 -7 -7 -7 1 1 6</row>

participant 13          
                <row>8 1 1 -5 -5 1 -5 -5 -5 1 1 1</row>
                <row>1 8 1 -5 -5 -5 1 -5 1 1 1 -5</row>
                <row>1 1 10 -3 1 -3 1 -3 1 1 1 1</row>
                <row>-9 -9 -9 4 1 1 -9 -9 -9 -9 -9 -9</row>
                <row>-4 -4 -4 1 9 1 1 1 1 1 -4 1</row>
                <row>1 1 1 1 -3 10 -3 -3 1 1 1 1</row>
                <row>-7 -7 -7 1 1 -7 6 1 1 -7 -7 -7</row>
                <row>-5 1 -5 1 1 1 -5 8 1 1 -5 -5</row>
                <row>-7 -7 -7 1 1 -7 1 -7 6 -7 1 -7</row>
                <row>1 -5 -5 -5 1 1 1 -5 1 8 -5 1</row>
                <row>1 1 1 -5 -5 1 -5 -5 -5 1 8 1</row>
                <row>-8 1 -8 1 1 -8 -8 -8 -8 -8 -8 5</row>
            
participant 14           
                <row>9 1 1 1 -4 1 -4 -4 -4 1 1 1</row>
                <row>1 8 1 -5 -5 1 -5 -5 -5 1 1 1</row>
                <row>1 1 10 -3 -3 1 1 -3 1 1 1 1</row>
                <row>1 1 1 9 -4 -4 -4 1 -4 1 1 1</row>
                <row>1 -5 -5 -5 8 1 -5 1 1 1 -5 1</row>
                <row>1 1 1 -5 -5 8 -5 -5 -5 1 1 1</row>
                <row>-6 1 1 1 -6 -6 7 -6 1 -6 -6 1</row>
                <row>1 -6 -6 1 -6 -6 1 7 1 -6 -6 1</row>
                <row>1 -5 1 -5 1 -5 1 -5 8 -5 1 1</row>
                <row>1 1 1 -5 -5 1 -5 -5 -5 8 1 1</row>
                <row>1 1 1 -5 -5 1 -5 -5 -5 1 8 1</row>
                <row>1 1 1 1 -4 1 -4 -4 -4 1 1 9</row>
          
participant 15         
                <row>7 -6 1 -6 -6 1 -6 -6 -6 1 1 1</row>
                <row>1 4 1 -9 -9 -9 -9 -9 -9 -9 -9 -9</row>
                <row>-9 1 4 -9 -9 -9 -9 -9 -9 1 -9 -9</row>
                <row>-7 1 -7 6 -7 1 -7 1 -7 -7 -7 1</row>
                <row>-8 -8 -8 1 5 -8 1 1 -8 -8 -8 -8</row>
                <row>-6 1 -6 -6 1 7 -6 -6 -6 1 1 1</row>
                <row>-6 1 -6 -6 1 -6 7 -6 1 1 1 -6</row>
                <row>-8 -8 1 -8 1 -8 1 5 -8 -8 -8 -8</row>
                <row>1 1 1 -5 -5 1 1 -5 8 -5 -5 1</row>
                <row>-7 1 -7 -7 -7 1 -7 -7 -7 6 1 1</row>
                <row>-8 -8 1 -8 -8 -8 -8 -8 1 -8 5 1</row>
                <row>-6 1 1 -6 -6 1 -6 -6 -6 1 1 7</row>		  

participant 16         
                <row>11 1 1 -2 1 1 1 1 1 1 1 -2</row>
                <row>-5 8 1 1 -5 -5 1 1 1 -5 1 -5</row>
                <row>1 1 10 -3 1 1 1 1 1 1 -3 -3</row>
                <row>1 1 1 9 1 1 1 -4 1 -4 -4 -4</row>
                <row>1 -3 1 1 10 -3 1 -3 1 1 1 1</row>
                <row>1 1 1 -3 1 10 1 1 -3 1 -3 1</row>
                <row>1 -5 -5 1 1 -5 8 -5 1 -5 1 1</row>
                <row>1 1 1 1 1 1 1 12 1 1 1 -1</row>
                <row>1 1 1 1 1 1 1 1 13 1 1 1</row>
                <row>1 -6 -6 1 -6 1 -6 1 -6 7 1 -6</row>
                <row>1 1 1 1 1 1 1 1 1 1 13 1</row>
                <row>-3 1 1 1 -3 1 1 1 1 -3 1 10</row>
           
participant 17         
                <row>6 1 1 -7 -7 -7 -7 1 -7 -7 1 -7</row>
                <row>1 6 1 -7 -7 1 -7 -7 -7 -7 -7 1</row>
                <row>1 1 5 -8 -8 -8 -8 -8 -8 1 -8 -8</row>
                <row>-5 -5 -5 8 -5 1 -5 1 1 1 1 1</row>
                <row>1 -8 -8 1 5 -8 1 -8 -8 -8 -8 -8</row>
                <row>1 1 -7 1 -7 6 -7 -7 -7 -7 -7 1</row>
                <row>-5 -5 -5 1 1 1 8 -5 1 -5 1 1</row>
                <row>1 -6 -6 -6 1 -6 1 7 1 -6 1 -6</row>
                <row>-5 1 -5 1 1 -5 1 1 8 -5 1 -5</row>
                <row>-6 1 1 1 1 -6 -6 -6 -6 7 1 -6</row>
                <row>1 1 1 -7 -7 -7 -7 -7 -7 1 6 -7</row>
                <row>-6 1 1 1 -6 1 -6 -6 -6 1 -6 7</row>

participant 18           
                <row>7 1 -6 1 1 -6 -6 -6 1 -6 -6 1</row>
                <row>1 7 -6 -6 1 -6 1 -6 1 -6 1 -6</row>
                <row>-5 -5 8 -5 1 1 1 -5 1 1 -5 1</row>
                <row>1 -8 -8 5 1 -8 -8 -8 1 -8 -8 -8</row>
                <row>-4 -4 1 1 9 1 1 1 1 -4 1 -4</row>
                <row>-9 -9 -9 -9 1 4 1 -9 -9 -9 -9 -9</row>
                <row>1 1 1 1 -3 -3 10 1 1 1 1 -3</row>
                <row>-9 -9 -9 -9 -9 -9 -9 4 -9 1 1 -9</row>
                <row>1 1 1 1 -5 -5 -5 -5 8 1 -5 1</row>
                <row>-8 -8 -8 1 -8 -8 1 -8 -8 5 -8 1</row>
                <row>1 -7 -7 -7 1 -7 1 -7 1 -7 6 -7</row>
                <row>1 1 -6 -6 -6 -6 1 -6 1 -6 1 7</row>
				
participant 19         
                <row>7 -6 1 -6 -6 1 -6 1 -6 1 -6 1</row>
                <row>1 7 1 -6 1 -6 -6 1 1 -6 -6 -6</row>
                <row>1 1 7 -6 1 -6 -6 -6 1 -6 1 -6</row>
                <row>-9 1 1 4 -9 -9 -9 -9 -9 -9 -9 -9</row>
                <row>1 -7 -7 -7 6 -7 1 1 -7 -7 1 -7</row>
                <row>1 -7 -7 1 -7 6 -7 -7 -7 1 -7 1</row>
                <row>-4 1 1 1 1 -4 9 -4 -4 1 1 1</row>
                <row>1 -6 -6 -6 1 -6 1 7 1 1 -6 -6</row>
                <row>1 1 1 -6 1 -6 1 -6 7 -6 -6 -6</row>
                <row>-4 1 1 1 -4 1 1 -4 -4 9 1 1</row>
                <row>1 -6 -6 1 -6 -6 1 -6 1 1 7 -6</row>
                <row>-8 -8 -8 1 -8 1 -8 -8 -8 1 -8 5</row>

participant 20        
                <row>6 1 -7 -7 1 -7 -7 1 1 -7 -7 -7</row>
                <row>1 7 1 1 -6 -6 -6 1 -6 -6 -6 1</row>
                <row>-7 -7 6 1 -7 -7 -7 1 1 -7 -7 1</row>
                <row>-7 -7 1 6 1 1 -7 -7 -7 -7 1 -7</row>
                <row>1 1 -4 -4 9 1 1 1 1 1 -4 -4</row>
                <row>-6 1 -6 1 -6 7 -6 1 -6 1 -6 1</row>
                <row>1 1 1 -4 1 1 9 1 1 -4 -4 -4</row>
                <row>1 1 -5 -5 1 -5 1 8 1 -5 -5 1</row>
                <row>1 -7 1 -7 1 -7 -7 1 6 -7 -7 -7</row>
                <row>-8 -8 -8 -8 -8 -8 1 1 -8 5 -8 1</row>
                <row>-5 1 1 -5 -5 -5 1 1 1 1 8 -5</row>
                <row>1 -4 -4 1 1 1 -4 1 -4 1 1 9</row>

participant 21          
                <row>10 -3 1 -3 1 1 1 1 -3 1 1 1</row>
                <row>-9 4 1 1 -9 -9 -9 -9 -9 -9 -9 -9</row>
                <row>1 1 9 -4 1 1 -4 1 -4 -4 1 1</row>
                <row>-4 1 -4 9 1 1 1 -4 1 -4 1 1</row>
                <row>-10 1 -10 -10 3 -10 -10 -10 -10 -10 -10 -10</row>
                <row>-6 -6 -6 -6 -6 7 1 -6 1 1 1 1</row>
                <row>-7 -7 1 -7 1 -7 6 1 1 -7 -7 -7</row>
                <row>-9 1 -9 -9 1 -9 -9 4 -9 -9 -9 -9</row>
                <row>-1 1 1 1 1 1 1 1 12 1 1 1</row>
                <row>-9 -9 -9 -9 -9 1 -9 -9 -9 4 -9 1</row>
                <row>-4 1 1 -4 -4 1 -4 1 1 1 9 1</row>
                <row>-9 -9 -9 -9 -9 1 -9 -9 -9 1 -9 4</row>
          
participant 22        
                <row>7 1 1 1 1 -6 -6 -6 1 -6 -6 -6</row>
                <row>1 8 -5 1 1 -5 1 1 1 -5 -5 -5</row>
                <row>1 1 6 -7 -7 -7 1 -7 1 -7 -7 -7</row>
                <row>1 1 -6 7 1 -6 1 -6 1 -6 -6 -6</row>
                <row>1 1 -5 1 8 -5 1 1 1 -5 -5 -5</row>
                <row>-8 -8 -8 1 -8 5 -8 -8 -8 1 -8 1</row>
                <row>1 1 -7 1 -7 -7 6 -7 1 -7 -7 -7</row>
                <row>1 1 -6 1 -6 -6 1 7 1 -6 -6 -6</row>
                <row>1 1 1 1 1 -5 1 -5 8 -5 -5 -5</row>
                <row>-9 -9 -9 -9 -9 1 -9 -9 -9 4 -9 1</row>
                <row>-8 -8 -8 -8 -8 -8 1 -8 1 -8 5 1</row>
                <row>-8 -8 -8 -8 -8 1 -8 -8 -8 1 1 5</row>
          
participant 23         
                <row>10 1 1 1 -3 1 1 1 1 -3 -3 1</row>
                <row>1 8 -5 1 1 -5 -5 1 1 -5 -5 1</row>
                <row>1 -8 5 -8 -8 -8 -8 -8 1 -8 1 -8</row>
                <row>-8 1 -8 5 1 -8 1 -8 -8 -8 -8 -8</row>
                <row>1 1 1 -4 9 -4 1 1 1 -4 1 -4</row>
                <row>1 1 -6 1 -6 7 -6 -6 1 -6 -6 1</row>
                <row>1 1 1 -5 -5 -5 8 -5 -5 1 1 1</row>
                <row>1 -7 1 -7 1 -7 1 6 -7 -7 -7 -7</row>
                <row>1 1 1 1 1 -3 1 1 10 -3 1 -3</row>
                <row>-7 -7 -7 1 1 1 -7 -7 -7 6 -7 1</row>
                <row>1 1 -5 -5 1 1 -5 1 -5 1 8 -5</row>
                <row>-8 -8 -8 1 -8 1 -8 -8 -8 1 -8 5</row>
          
participant 24       
                <row>9 -4 1 1 -4 1 1 1 1 -4 1 -4</row>
                <row>-6 7 1 -6 1 -6 1 1 -6 -6 -6 1</row>
                <row>1 1 10 1 -3 1 1 1 1 -3 -3 1</row>
                <row>-5 1 -5 8 -5 1 1 1 1 -5 1 -5</row>
                <row>1 1 -4 1 9 -4 1 -4 1 -4 1 1</row>
                <row>1 -4 -4 1 1 9 -4 1 1 -4 1 1</row>
                <row>-5 1 1 1 -5 1 8 -5 1 1 -5 -5</row>
                <row>-6 1 1 -6 1 1 -6 7 -6 -6 1 -6</row>
                <row>1 -6 1 -6 -6 1 -6 1 7 -6 -6 1</row>
                <row>-5 1 1 1 -5 1 1 1 -5 8 -5 -5</row>
                <row>-5 1 1 -5 1 1 1 1 -5 -5 8 -5</row>
                <row>1 1 1 1 -4 -4 -4 1 1 -4 1 9</row>		  
		  
participant 25      
                <row>8 1 1 1 -5 1 1 -5 -5 -5 1 -5</row>
                <row>-5 8 1 1 1 1 -5 -5 -5 1 1 -5</row>
                <row>-6 1 7 -6 -6 1 -6 -6 -6 1 1 1</row>
                <row>-8 1 -8 5 1 1 -8 -8 -8 -8 -8 -8</row>
                <row>-9 -9 -9 -9 4 -9 -9 -9 1 -9 -9 1</row>
                <row>-5 1 1 1 -5 8 -5 -5 -5 1 1 1</row>
                <row>-7 1 1 -7 1 -7 6 1 -7 -7 -7 -7</row>
                <row>-6 -6 1 -6 1 -6 1 7 1 -6 1 -6</row>
                <row>-9 -9 1 -9 1 -9 -9 -9 4 -9 -9 -9</row>
                <row>1 1 1 -7 -7 -7 -7 -7 -7 6 1 -7</row>
                <row>-6 1 1 -6 -6 1 -6 -6 -6 1 7 1</row>
                <row>-6 -6 1 -6 1 1 -6 -6 -6 1 1 7</row>

participant 26     
                <row>7 1 -6 1 -6 -6 -6 1 -6 -6 1 1</row>
                <row>1 8 1 1 -5 -5 -5 -5 1 -5 1 1</row>
                <row>-6 -6 7 -6 -6 -6 1 1 -6 1 1 1</row>
                <row>1 -5 1 8 1 1 1 -5 -5 1 -5 -5</row>
                <row>1 1 -6 1 7 -6 -6 1 1 -6 -6 -6</row>
                <row>1 -6 1 1 -6 7 1 -6 -6 -6 1 -6</row>
                <row>1 1 1 -5 -5 -5 8 1 -5 1 1 -5</row>
                <row>-7 -7 1 1 -7 -7 1 6 1 -7 -7 -7</row>
                <row>1 1 -8 -8 -8 -8 -8 -8 5 -8 1 -8</row>
                <row>-4 1 1 -4 1 -4 1 1 -4 9 1 1</row>
                <row>-5 1 1 1 -5 1 -5 -5 -5 1 8 1</row>
                <row>1 1 1 1 -4 -4 1 -4 -4 1 1 9</row>
           
participant 27        
                <row>4 1 1 -9 -9 -9 -9 -9 -9 -9 -9 -9</row>
                <row>1 4 -9 -9 -9 -9 -9 -9 -9 -9 1 -9</row>
                <row>-10 1 3 -10 -10 -10 -10 -10 -10 -10 -10 -10</row>
                <row>1 -7 -7 6 1 -7 -7 1 1 -7 -7 -7</row>
                <row>-7 -7 -7 1 6 -7 1 1 1 -7 -7 -7</row>
                <row>-8 -8 -8 1 -8 5 -8 -8 -8 1 -8 1</row>
                <row>-9 -9 -9 1 -9 -9 4 -9 1 -9 -9 -9</row>
                <row>-8 -8 -8 1 -8 -8 1 5 1 -8 -8 -8</row>
                <row>-7 -7 -7 1 1 -7 1 1 6 -7 -7 -7</row>
                <row>-7 -7 -7 1 -7 1 -7 -7 -7 6 1 1</row>
                <row>1 -8 1 -8 -8 -8 -8 -8 -8 -8 5 1</row>
                <row>-8 -8 -8 1 -8 1 -8 -8 -8 1 -8 5</row>
				
participant 28        
                <row>6 1 1 -7 -7 -7 1 -7 -7 1 -7 -7</row>
                <row>-2 11 1 1 -2 1 1 1 1 1 1 1</row>
                <row>1 1 9 -4 -4 1 -4 1 -4 1 1 1</row>
                <row>-6 -6 1 7 1 1 -6 1 -6 -6 1 -6</row>
                <row>1 -8 -8 1 5 -8 1 -8 -8 -8 -8 -8</row>
                <row>1 1 1 1 -4 9 -4 -4 -4 1 1 1</row>
                <row>1 -8 -8 1 -8 -8 5 1 -8 -8 -8 -8</row>
                <row>-5 1 -5 1 -5 1 1 8 -5 1 -5 1</row>
                <row>-4 1 -4 1 -4 1 1 1 9 1 1 -4</row>
                <row>1 1 1 1 -1 1 1 1 1 12 1 1</row>
                <row>1 1 1 1 -3 1 -3 1 -3 1 10 1</row>
                <row>1 1 1 -2 -2 1 1 1 1 1 1 11</row>

participant 29     
                <row>4 -9 1 -9 -9 -9 -9 1 -9 -9 -9 -9</row>
                <row>1 4 1 -9 -9 -9 -9 -9 -9 -9 -9 -9</row>
                <row>-8 1 5 -8 -8 -8 -8 -8 -8 -8 1 1</row>
                <row>-8 -8 -8 5 1 -8 1 -8 1 -8 -8 -8</row>
                <row>-9 -9 -9 -9 4 -9 -9 1 1 -9 -9 -9</row>
                <row>1 -9 -9 -9 -9 4 -9 -9 -9 -9 -9 1</row>
                <row>-8 -8 -8 -8 1 -8 5 1 1 -8 -8 -8</row>
                <row>-9 -9 -9 1 -9 -9 -9 4 1 -9 -9 -9</row>
                <row>-7 -7 -7 1 1 -7 1 1 6 -7 -7 -7</row>
                <row>-7 1 1 -7 -7 1 -7 -7 -7 6 -7 1</row>
                <row>1 -8 -8 -8 -8 1 -8 -8 -8 -8 5 1</row>
                <row>-8 -8 1 -8 -8 1 -8 -8 -8 1 -8 5</row>
               
participant 30          
                <row>4 1 1 -9 -9 -9 -9 -9 -9 -9 -9 -9</row>
                <row>1 5 1 -8 -8 -8 -8 -8 -8 -8 1 -8</row>
                <row>1 1 5 -8 -8 -8 -8 -8 -8 -8 1 -8</row>
                <row>-7 -7 -7 6 -7 1 -7 -7 -7 1 1 1</row>
                <row>-11 -11 -11 -11 1 -11 -11 -11 -11 -11 -11 -11</row>
                <row>-8 -8 -8 -8 -8 5 -8 -8 -8 1 1 1</row>
                <row>1 1 -8 -8 1 -8 5 -8 -8 -8 -8 -8</row>
                <row>-11 -11 -11 -11 -11 -11 -11 1 -11 -11 -11 -11</row>
                <row>1 -8 -8 -8 1 -8 1 -8 5 -8 -8 -8</row>
                <row>-8 -8 -8 1 -8 1 -8 -8 -8 5 -8 1</row>
                <row>1 -7 -7 1 -7 1 -7 -7 -7 1 6 -7</row>
                <row>-5 1 1 1 -5 1 -5 -5 -5 1 1 8</row>
				
participant 31          
                <row>6 1 1 -7 -7 -7 -7 -7 -7 1 1 -7</row>
                <row>1 5 1 -8 -8 -8 -8 -8 -8 -8 1 -8</row>
                <row>1 1 6 -7 -7 -7 -7 -7 -7 -7 1 1</row>
                <row>-7 -7 1 6 1 -7 -7 1 1 -7 -7 -7</row>
                <row>-7 -7 -7 1 6 -7 -7 1 1 1 -7 -7</row>
                <row>1 -5 -5 1 1 8 -5 1 -5 1 -5 1</row>
                <row>-4 -4 -4 -4 1 1 9 1 1 1 1 1</row>
                <row>-7 -7 -7 1 1 -7 1 6 1 -7 -7 -7</row>
                <row>-6 -6 1 1 1 -6 -6 1 7 -6 1 -6</row>
                <row>-8 -8 -8 -8 -8 1 -8 1 -8 5 -8 1</row>
                <row>1 -7 1 -7 1 -7 -7 1 -7 -7 6 -7</row>
                <row>1 -5 -5 -5 1 1 -5 1 1 1 -5 8</row>				
				
participant 32       
                <row>6 1 1 -7 -7 1 -7 -7 -7 1 -7 -7</row>
                <row>1 8 1 1 -5 -5 -5 -5 1 -5 1 1</row>
                <row>1 1 7 -6 -6 -6 -6 1 -6 1 1 -6</row>
                <row>1 1 1 12 1 1 1 1 -1 1 1 1</row>
                <row>-6 1 1 -6 7 1 -6 -6 -6 -6 1 1</row>
                <row>-10 -10 1 -10 -10 3 -10 -10 -10 -10 -10 -10</row>
                <row>-6 -6 -6 -6 1 1 7 -6 1 1 -6 1</row>
                <row>-4 1 1 -4 -4 1 1 9 1 -4 1 1</row>
                <row>-5 -5 -5 -5 -5 1 1 1 8 1 1 1</row>
                <row>1 1 1 -3 -3 1 1 1 -3 10 1 1</row>
                <row>-6 1 -6 1 -6 1 -6 1 1 -6 7 -6</row>
                <row>1 -8 -8 -8 -8 -8 -8 -8 -8 1 1 5</row>				
				
participant 33          
                <row>8 1 1 -5 -5 -5 1 1 1 1 -5 -5</row>
                <row>1 9 1 1 1 -4 -4 1 1 -4 1 -4</row>
                <row>1 1 10 1 -3 -3 1 1 1 1 1 -3</row>
                <row>-7 -7 -7 6 -7 -7 1 1 1 -7 1 -7</row>
                <row>1 1 1 -5 8 -5 1 1 1 -5 -5 -5</row>
                <row>1 -7 -7 -7 -7 6 -7 -7 -7 1 1 1</row>
                <row>1 1 1 1 1 1 10 1 1 -3 -3 -3</row>
                <row>1 1 1 -5 1 -5 1 8 1 -5 -5 -5</row>
                <row>1 1 1 1 1 1 1 1 11 -2 1 -2</row>
                <row>-8 -8 -8 -8 -8 1 -8 -8 -8 5 1 1</row>
                <row>-6 -6 -6 -6 1 1 1 -6 -6 1 7 1</row>
                <row>-7 -7 -7 1 -7 1 -7 -7 -7 1 1 6</row> 				
				
participant 34    
                <row>8 1 1 -5 -5 -5 1 -5 1 1 1 -5</row>
                <row>-9 4 1 -9 -9 -9 -9 -9 -9 -9 -9 1</row>
                <row>1 1 9 -4 -4 -4 -4 1 1 1 1 1</row>
                <row>-7 -7 1 6 -7 1 -7 -7 -7 1 -7 1</row>
                <row>1 -6 -6 1 7 1 -6 -6 -6 1 -6 1</row>
                <row>-7 -7 -7 1 1 6 -7 -7 -7 1 -7 1</row>
                <row>-10 -10 -10 -10 -10 -10 3 1 -10 -10 -10 -10</row>
                <row>-10 -10 -10 -10 -10 -10 -10 3 1 -10 -10 -10</row>
                <row>-10 1 -10 -10 -10 -10 -10 -10 3 -10 -10 -10</row>
                <row>-6 1 -6 -6 1 1 -6 -6 -6 7 1 1</row>
                <row>-7 -7 1 -7 1 -7 -7 -7 1 1 6 -7</row>
                <row>-5 -5 1 1 -5 1 -5 1 -5 1 1 8</row>
                     
participant 35      
                <row>6 1 1 -7 1 -7 -7 -7 1 -7 -7 -7</row>
                <row>1 5 1 -8 -8 -8 -8 -8 1 -8 -8 -8</row>
                <row>1 1 4 -9 -9 -9 -9 -9 -9 -9 -9 -9</row>
                <row>-6 -6 -6 7 1 1 -6 -6 -6 1 1 1</row>
                <row>1 -9 -9 1 4 -9 -9 -9 -9 -9 -9 -9</row>
                <row>-7 -7 -7 1 -7 6 -7 -7 -7 1 1 1</row>
                <row>-5 -5 1 -5 -5 -5 8 1 1 1 1 1</row>
                <row>-10 -10 -10 1 -10 -10 -10 3 -10 -10 -10 -10</row>
                <row>1 1 1 -8 -8 -8 -8 -8 5 -8 -8 -8</row>
                <row>-7 -7 -7 1 -7 1 -7 -7 -7 6 1 1</row>
                <row>-8 -8 -8 -8 1 1 -8 -8 -8 -8 5 1</row>
                <row>-6 -6 -6 1 1 1 -6 -6 -6 1 1 7</row>		
		
participant 36       
                <row>6 1 1 -7 -7 -7 -7 1 1 -7 -7 -7</row>
                <row>1 7 1 -6 1 1 -6 -6 1 -6 -6 -6</row>
                <row>-7 1 6 -7 1 -7 -7 -7 1 1 -7 -7</row>
                <row>-9 -9 -9 4 -9 1 -9 1 -9 -9 -9 -9</row>
                <row>1 1 1 -6 7 -6 -6 1 1 -6 -6 -6</row>
                <row>-8 -8 -8 1 -8 5 -8 -8 -8 1 -8 1</row>
                <row>-11 -11 -11 -11 -11 -11 1 -11 -11 -11 -11 -11</row>
                <row>-9 1 -9 -9 -9 -9 -9 4 1 -9 -9 -9</row>
                <row>-7 1 1 -7 1 -7 -7 1 6 -7 -7 -7</row>
                <row>-8 -8 -8 1 -8 1 -8 -8 -8 5 -8 1</row>
                <row>-11 -11 -11 -11 -11 -11 -11 -11 -11 -11 1 -11</row>
                <row>-9 -9 -9 -9 -9 1 -9 -9 -9 1 -9 4</row>		
            
participant 37        
                <row>9 1 1 1 1 1 -4 -4 -4 -4 1 1</row>
                <row>1 6 1 1 -7 -7 -7 -7 -7 -7 1 -7</row>
                <row>-9 1 4 1 -9 -9 -9 -9 -9 -9 -9 -9</row>
                <row>1 1 1 7 -6 1 -6 -6 -6 -6 1 -6</row>
                <row>-7 -7 1 -7 6 -7 1 1 1 -7 -7 -7</row>
                <row>1 1 -8 -8 -8 5 -8 -8 -8 -8 -8 1</row>
                <row>-5 -5 -5 1 1 -5 8 1 1 1 -5 1</row>
                <row>-6 -6 -6 -6 1 1 1 7 1 1 -6 -6</row>
                <row>-4 -4 -4 1 1 1 1 1 9 1 1 -4</row>
                <row>1 1 1 -6 -6 1 -6 -6 -6 7 -6 1</row>
                <row>1 1 1 -6 -6 -6 -6 -6 -6 1 7 1</row>
                <row>1 1 -7 -7 -7 1 -7 -7 -7 1 -7 6</row>
				
participant 38      
                <row>9 1 -4 1 -4 1 -4 1 1 1 1 -4</row>
                <row>-5 8 1 -5 -5 1 1 1 1 -5 1 -5</row>
                <row>1 1 8 -5 -5 1 -5 1 1 -5 1 -5</row>
                <row>-5 1 1 8 -5 1 1 1 1 -5 -5 -5</row>
                <row>-3 1 1 1 10 1 1 1 1 -3 1 -3</row>
                <row>1 1 1 -2 1 11 1 1 1 1 1 -2</row>
                <row>-4 1 1 -4 1 1 9 1 1 -4 1 -4</row>
                <row>1 1 1 -2 -2 1 1 11 1 1 1 1</row>
                <row>1 -4 -4 1 1 1 1 1 9 -4 1 -4</row>
                <row>-4 1 1 -4 1 1 -4 1 1 9 1 -4</row>
                <row>1 1 -5 -5 -5 1 1 1 1 -5 8 -5</row>
                <row>-3 -3 1 1 1 1 1 1 1 -3 1 10</row>
            
participant 39     
                <row>3 1 -10 -10 -10 -10 -10 -10 -10 -10 -10 -10</row>
                <row>1 6 -7 -7 -7 -7 1 -7 1 -7 -7 1</row>
                <row>1 -10 3 -10 -10 -10 -10 -10 -10 -10 -10 -10</row>
                <row>-11 -11 -11 1 -11 -11 -11 -11 -11 -11 -11 -11</row>
                <row>-9 -9 -9 1 4 -9 1 -9 -9 -9 -9 -9</row>
                <row>-9 -9 -9 1 -9 4 -9 -9 -9 -9 -9 1</row>
                <row>-9 -9 -9 -9 -9 -9 4 1 1 -9 -9 -9</row>
                <row>1 -9 -9 -9 -9 -9 -9 4 1 -9 -9 -9</row>
                <row>-8 -8 -8 -8 1 -8 1 1 5 -8 -8 -8</row>
                <row>-9 -9 -9 1 -9 1 -9 -9 -9 4 -9 -9</row>
                <row>-10 -10 -10 -10 -10 -10 -10 -10 -10 -10 3 1</row>
                <row>-10 -10 -10 -10 -10 1 -10 -10 -10 -10 -10 3</row>				
				
participant 40    
                <row>7 1 1 -6 1 -6 -6 -6 1 1 -6 -6</row>
                <row>1 5 1 -8 1 -8 -8 -8 -8 -8 -8 -8</row>
                <row>1 1 6 -7 1 -7 -7 -7 1 -7 -7 -7</row>
                <row>-5 1 -5 8 1 1 -5 1 1 -5 -5 1</row>
                <row>-9 -9 -9 -9 4 -9 -9 1 1 -9 -9 -9</row>
                <row>-9 -9 -9 -9 -9 4 -9 -9 -9 1 -9 1</row>
                <row>-7 -7 -7 1 -7 -7 6 1 1 -7 1 -7</row>
                <row>-7 1 1 1 1 -7 -7 6 -7 -7 -7 -7</row>
                <row>-7 -7 1 1 -7 -7 1 1 6 -7 -7 -7</row>
                <row>-9 -9 -9 -9 -9 1 -9 -9 -9 4 -9 1</row>
                <row>-8 -8 1 -8 -8 -8 1 -8 1 -8 5 -8</row>
                <row>-10 -10 -10 -10 -10 -10 -10 -10 -10 1 -10 3</row>

participant 41         
                <row>5 1 -8 -8 -8 -8 1 -8 -8 -8 1 -8</row>
                <row>1 4 1 -9 -9 -9 -9 -9 -9 -9 -9 -9</row>
                <row>-9 -9 4 -9 -9 -9 -9 -9 1 1 -9 -9</row>
                <row>-7 -7 -7 6 1 1 -7 -7 -7 1 -7 1</row>
                <row>-5 1 -5 1 8 1 -5 -5 -5 1 1 1</row>
                <row>-7 -7 -7 1 1 6 -7 -7 -7 1 -7 1</row>
                <row>-9 1 -9 -9 -9 -9 4 -9 1 -9 -9 -9</row>
                <row>-9 -9 -9 1 -9 -9 1 4 -9 -9 -9 -9</row>
                <row>-10 -10 -10 -10 -10 -10 1 -10 3 -10 -10 -10</row>
                <row>-7 -7 -7 1 1 1 -7 -7 -7 6 -7 1</row>
                <row>1 1 1 -5 -5 1 -5 -5 -5 1 8 1</row>
                <row>-7 -7 -7 1 1 1 -7 -7 -7 1 -7 6</row>
				
participant 42        
                <row>4 1 -9 -9 -9 -9 -9 -9 -9 -9 -9 1</row>
                <row>1 7 -6 1 -6 -6 1 -6 1 -6 -6 1</row>
                <row>1 -5 8 1 1 -5 1 1 1 -5 -5 -5</row>
                <row>-8 -8 -8 5 -8 -8 -8 1 1 1 -8 -8</row>
                <row>-9 -9 -9 -9 4 -9 -9 1 1 -9 -9 -9</row>
                <row>-7 1 1 -7 -7 6 -7 -7 -7 -7 1 1</row>
                <row>1 1 1 1 1 -4 9 1 1 -4 -4 -4</row>
                <row>-10 -10 -10 -10 -10 -10 -10 3 1 -10 -10 -10</row>
                <row>-10 -10 -10 -10 1 -10 -10 -10 3 -10 -10 -10</row>
                <row>-7 -7 -7 1 -7 1 -7 -7 -7 6 1 1</row>
                <row>-7 -7 -7 1 -7 1 -7 -7 -7 1 6 1</row>
                <row>-10 -10 -10 -10 -10 1 -10 -10 -10 -10 -10 3</row>	

participant 43        
                <row>6 1 1 1 -7 -7 -7 -7 -7 -7 1 -7</row>
                <row>-8 5 1 -8 -8 -8 -8 -8 1 -8 1 -8</row>
                <row>1 1 7 -6 1 -6 -6 1 1 -6 -6 -6</row>
                <row>-5 -5 -5 8 1 1 1 1 1 -5 -5 1</row>
                <row>-6 -6 -6 1 7 1 -6 -6 1 1 -6 1</row>
                <row>-7 -7 -7 1 1 6 -7 -7 -7 1 -7 1</row>
                <row>-6 -6 -6 1 -6 -6 7 1 1 -6 1 1</row>
                <row>-7 -7 1 -7 1 -7 -7 6 1 -7 -7 1</row>
                <row>1 -5 1 -5 1 -5 1 1 8 -5 1 -5</row>
                <row>-4 1 -4 1 1 1 -4 1 -4 9 1 1</row>
                <row>1 1 -6 -6 1 -6 1 -6 1 -6 7 -6</row>
                <row>-5 -5 -5 1 -5 1 1 -5 1 1 1 8</row>			

participant 44      
                <row>6 1 1 -7 1 -7 -7 -7 1 -7 -7 -7</row>
                <row>1 6 1 -7 1 -7 -7 -7 1 -7 -7 -7</row>
                <row>1 1 7 1 1 -6 -6 -6 1 -6 -6 -6</row>
                <row>-8 -8 -8 5 1 -8 -8 1 1 -8 -8 -8</row>
                <row>1 1 1 -7 6 -7 -7 -7 1 -7 -7 -7</row>
                <row>-8 -8 -8 1 -8 5 -8 -8 -8 1 -8 1</row>
                <row>-9 -9 -9 -9 -9 -9 4 1 1 -9 -9 -9</row>
                <row>1 1 -7 -7 1 -7 -7 6 1 -7 -7 -7</row>
                <row>1 1 1 -7 -7 -7 -7 1 6 -7 -7 -7</row>
                <row>-9 -9 -9 -9 -9 -9 -9 -9 -9 4 1 1</row>
                <row>-9 -9 -9 -9 -9 -9 -9 -9 -9 1 4 1</row>
                <row>-8 -8 -8 -8 -8 1 -8 -8 -8 1 1 5</row>
				
participant 45         
                <row>4 1 -9 -9 -9 -9 -9 -9 -9 1 -9 -9</row>
                <row>1 5 1 -8 -8 -8 -8 -8 -8 1 -8 -8</row>
                <row>1 1 5 -8 -8 -8 -8 -8 -8 1 -8 -8</row>
                <row>-9 -9 -9 4 -9 1 -9 -9 -9 -9 -9 1</row>
                <row>-10 -10 -10 -10 3 -10 1 -10 -10 -10 -10 -10</row>
                <row>-9 -9 -9 1 -9 4 -9 -9 -9 1 -9 -9</row>
                <row>-9 -9 -9 1 -9 -9 4 -9 1 -9 -9 -9</row>
                <row>-10 -10 -10 -10 1 -10 -10 3 -10 -10 -10 -10</row>
                <row>-9 -9 -9 1 -9 -9 1 -9 4 -9 -9 -9</row>
                <row>-7 1 1 -7 -7 -7 -7 -7 -7 6 1 1</row>
                <row>1 1 -7 -7 -7 -7 -7 -7 -7 1 6 1</row>
                <row>-8 -8 -8 1 -8 1 -8 -8 -8 1 -8 5</row>           
		   
participant 46         
                <row>4 1 1 -9 -9 -9 -9 -9 -9 -9 -9 -9</row>
                <row>1 5 1 -8 -8 -8 -8 -8 -8 -8 -8 1</row>
                <row>-10 1 3 -10 -10 -10 -10 -10 -10 -10 -10 -10</row>
                <row>-10 -10 -10 3 -10 -10 -10 1 -10 -10 -10 -10</row>
                <row>-10 -10 -10 -10 3 -10 -10 1 -10 -10 -10 -10</row>
                <row>1 -9 -9 -9 -9 4 -9 -9 -9 -9 -9 1</row>
                <row>-9 -9 -9 1 -9 -9 4 1 -9 -9 -9 -9</row>
                <row>-11 -11 -11 -11 -11 -11 -11 1 -11 -11 -11 -11</row>
                <row>-8 -8 -8 1 1 -8 1 -8 5 -8 -8 -8</row>
                <row>-9 -9 -9 -9 -9 1 -9 -9 -9 4 -9 1</row>
                <row>-11 -11 -11 -11 -11 -11 -11 -11 -11 -11 1 -11</row>
                <row>-9 -9 -9 -9 -9 1 -9 -9 -9 1 -9 4</row>
				
participant 47       
                <row>7 1 1 -6 1 -6 -6 1 1 -6 -6 -6</row>
                <row>1 6 1 1 -7 -7 -7 -7 1 -7 -7 -7</row>
                <row>1 1 7 -6 1 -6 -6 1 1 -6 -6 -6</row>
                <row>-9 -9 -9 4 1 -9 -9 1 -9 -9 -9 -9</row>
                <row>-6 1 1 -6 7 -6 1 1 1 -6 -6 -6</row>
                <row>-9 -9 -9 -9 -9 4 -9 -9 -9 1 -9 1</row>
                <row>-7 1 -7 -7 1 -7 6 1 1 -7 -7 -7</row>
                <row>-7 1 -7 -7 1 -7 1 6 1 -7 -7 -7</row>
                <row>1 -7 1 -7 1 -7 -7 1 6 -7 -7 -7</row>
                <row>-8 -8 -8 1 -8 1 -8 -8 -8 5 -8 1</row>
                <row>-9 -9 -9 -9 -9 -9 -9 -9 -9 1 4 1</row>
                <row>-9 -9 -9 1 -9 -9 -9 -9 -9 1 -9 4</row>								
           
participant 48       
                <row>4 -9 -9 -9 -9 -9 -9 -9 -9 -9 1 1</row>
                <row>1 8 1 -5 -5 -5 1 -5 1 1 1 -5</row>
                <row>1 -6 7 1 -6 -6 1 -6 1 1 -6 -6</row>
                <row>-7 -7 -7 6 1 1 -7 -7 -7 1 -7 1</row>
                <row>-7 -7 -7 1 6 -7 -7 -7 1 1 -7 1</row>
                <row>-6 1 1 -6 1 7 -6 -6 -6 1 1 -6</row>
                <row>-8 1 -8 -8 1 -8 5 -8 1 -8 -8 -8</row>
                <row>1 -8 -8 -8 -8 -8 -8 5 1 -8 -8 1</row>
                <row>-6 1 1 -6 -6 -6 1 -6 7 -6 1 1</row>
                <row>1 1 1 -5 -5 1 -5 1 -5 8 1 -5</row>
                <row>-8 -8 -8 -8 -8 1 -8 -8 -8 1 5 1</row>
                <row>1 -7 -7 1 1 -7 -7 1 -7 -7 -7 6</row>
         
participant 49          
                <row>7 1 1 -6 1 -6 1 -6 1 -6 -6 -6</row>
                <row>1 7 1 -6 1 -6 1 -6 1 -6 -6 -6</row>
                <row>1 1 6 -7 1 -7 -7 -7 1 -7 -7 -7</row>
                <row>-8 -8 -8 5 -8 1 -8 -8 -8 1 1 -8</row>
                <row>1 1 1 -5 8 -5 1 1 1 -5 -5 -5</row>
                <row>-7 -7 -7 1 -7 6 -7 -7 -7 1 1 1</row>
                <row>1 1 1 -6 1 -6 7 -6 1 -6 -6 -6</row>
                <row>-11 -11 -11 -11 -11 -11 -11 1 -11 -11 -11 -11</row>
                <row>1 1 1 1 1 -6 -6 -6 7 -6 -6 -6</row>
                <row>-7 -7 -7 1 -7 1 -7 -7 -7 6 1 1</row>
                <row>-8 -8 -8 1 -8 1 -8 -8 -8 -8 5 1</row>
                <row>-6 -6 -6 1 1 1 -6 -6 -6 1 1 7</row>
          
participant 50       
                <row>8 1 1 -5 1 -5 1 -5 1 -5 -5 1</row>
                <row>1 5 1 -8 -8 -8 1 -8 -8 -8 -8 -8</row>
                <row>1 1 5 -8 -8 -8 -8 -8 -8 -8 1 -8</row>
                <row>-4 -4 1 9 1 1 -4 -4 1 1 1 1</row>
                <row>1 1 1 -3 10 1 1 -3 1 1 -3 1</row>
                <row>-7 -7 -7 1 1 6 -7 -7 -7 1 -7 1</row>
                <row>-9 1 -9 1 -9 -9 4 -9 -9 -9 -9 -9</row>
                <row>-7 -7 1 1 -7 -7 1 6 1 -7 -7 -7</row>
                <row>1 -4 1 1 1 1 1 -4 9 -4 1 -4</row>
                <row>-6 -6 -6 1 -6 1 1 -6 -6 7 1 1</row>
                <row>1 -6 1 -6 -6 -6 -6 -6 1 1 7 1</row>
                <row>1 -2 1 1 1 1 -2 1 1 1 1 11</row>		

participant 51         
                <row>4 1 1 -9 -9 -9 -9 -9 -9 -9 -9 -9</row>
                <row>1 4 1 -9 -9 -9 -9 -9 -9 -9 -9 -9</row>
                <row>-8 1 5 -8 -8 -8 -8 -8 -8 -8 1 1</row>
                <row>-6 -6 -6 7 1 1 -6 -6 -6 1 1 1</row>
                <row>-8 -8 -8 -8 5 -8 1 1 1 -8 -8 -8</row>
                <row>-7 -7 -7 1 -7 6 -7 -7 -7 1 1 1</row>
                <row>-7 -7 -7 1 1 -7 6 1 1 -7 -7 -7</row>
                <row>-9 -9 -9 -9 -9 -9 1 4 1 -9 -9 -9</row>
                <row>-8 -8 -8 -8 1 -8 1 1 5 -8 -8 -8</row>
                <row>-6 -6 1 1 -6 1 -6 -6 -6 7 1 1</row>
                <row>-9 1 -9 -9 -9 -9 -9 -9 -9 1 4 -9</row>
                <row>-7 -7 -7 1 -7 1 -7 -7 -7 1 1 6</row>				
            
participant 52          
                <row>3 1 -10 -10 -10 -10 -10 -10 -10 -10 -10 -10</row>
                <row>-11 1 -11 -11 -11 -11 -11 -11 -11 -11 -11 -11</row>
                <row>-6 -6 7 -6 -6 1 -6 -6 1 1 1 1</row>
                <row>-7 -7 -7 6 1 -7 -7 -7 1 1 -7 1</row>
                <row>1 -6 -6 1 7 -6 -6 1 -6 1 -6 1</row>
                <row>-6 -6 1 -6 -6 7 -6 -6 1 1 1 1</row>
                <row>-11 -11 -11 -11 -11 -11 1 -11 -11 -11 -11 -11</row>
                <row>-7 1 -7 -7 1 -7 -7 6 1 -7 -7 1</row>
                <row>1 -8 1 -8 -8 -8 -8 1 5 -8 -8 -8</row>
                <row>-4 -4 1 1 -4 1 -4 1 1 9 1 1</row>
                <row>-6 -6 1 -6 -6 1 -6 -6 1 1 7 1</row>
                <row>-6 -6 -6 1 1 1 -6 -6 -6 1 1 7</row>
               
participant 53           
                <row>6 1 1 -7 1 -7 -7 -7 -7 -7 1 -7</row>
                <row>1 7 1 1 -6 -6 -6 1 1 -6 -6 -6</row>
                <row>-9 1 4 -9 -9 -9 -9 -9 1 -9 -9 -9</row>
                <row>-5 1 1 8 1 -5 -5 1 1 -5 -5 1</row>
                <row>1 -9 -9 1 4 -9 -9 -9 -9 -9 -9 -9</row>
                <row>-9 -9 -9 -9 -9 4 -9 -9 -9 1 1 -9</row>
                <row>-9 -9 -9 -9 -9 -9 4 1 1 -9 -9 -9</row>
                <row>-9 -9 1 -9 -9 -9 1 4 -9 -9 -9 -9</row>
                <row>1 1 1 -7 -7 -7 -7 -7 6 -7 1 -7</row>
                <row>-7 -7 1 1 -7 -7 -7 -7 -7 6 1 1</row>
                <row>1 -7 -7 -7 1 1 -7 -7 1 -7 6 -7</row>
                <row>-10 -10 -10 -10 -10 -10 -10 -10 -10 1 -10 3</row>
           
participant 54         
                <row>4 1 1 -9 -9 -9 -9 -9 -9 -9 -9 -9</row>
                <row>1 7 1 -6 -6 -6 1 1 -6 -6 1 -6</row>
                <row>1 1 6 -7 -7 -7 1 1 -7 -7 -7 -7</row>
                <row>-6 -6 -6 7 1 1 -6 -6 -6 1 1 1</row>
                <row>-10 -10 -10 -10 3 -10 -10 -10 1 -10 -10 -10</row>
                <row>-7 -7 -7 1 -7 6 -7 -7 -7 1 1 1</row>
                <row>-10 -10 -10 -10 -10 -10 3 -10 1 -10 -10 -10</row>
                <row>-10 -10 -10 -10 -10 -10 -10 3 1 -10 -10 -10</row>
                <row>-10 -10 -10 -10 -10 -10 -10 1 3 -10 -10 -10</row>
                <row>-6 -6 -6 1 1 1 -6 -6 -6 7 1 1</row>
                <row>1 -5 -5 1 -5 1 1 -5 -5 1 8 1</row>
                <row>-7 -7 -7 -7 1 1 -7 -7 -7 1 1 6</row>
      
participant 55       
                <row>4 1 1 -9 -9 -9 -9 -9 -9 -9 -9 -9</row>
                <row>1 4 1 -9 -9 -9 -9 -9 -9 -9 -9 -9</row>
                <row>-10 1 3 -10 -10 -10 -10 -10 -10 -10 -10 -10</row>
                <row>-7 -7 -7 6 -7 1 -7 -7 -7 1 1 1</row>
                <row>-10 -10 -10 1 3 -10 -10 -10 -10 -10 -10 -10</row>
                <row>-7 -7 -7 1 -7 6 -7 -7 -7 1 1 1</row>
                <row>-9 -9 -9 -9 -9 -9 4 1 1 -9 -9 -9</row>
                <row>-10 -10 1 -10 -10 -10 -10 3 -10 -10 -10 -10</row>
                <row>1 1 -8 -8 -8 -8 1 -8 5 -8 -8 -8</row>
                <row>-7 -7 -7 1 -7 1 -7 -7 -7 6 1 1</row>
                <row>-10 -10 -10 -10 -10 -10 -10 -10 -10 1 3 -10</row>
                <row>-7 -7 -7 1 -7 1 -7 -7 -7 1 1 6</row>

participant 56        
                <row>8 1 1 -5 -5 -5 1 1 1 1 -5 -5</row>
                <row>1 6 1 -7 -7 -7 -7 1 1 -7 -7 -7</row>
                <row>1 1 6 -7 1 -7 -7 -7 1 -7 -7 -7</row>
                <row>-8 -8 -8 5 1 1 -8 -8 -8 1 -8 -8</row>
                <row>-8 -8 -8 1 5 1 -8 -8 -8 -8 -8 1</row>
                <row>-6 -6 -6 1 1 7 -6 -6 -6 1 1 1</row>
                <row>-10 -10 -10 -10 -10 -10 3 1 -10 -10 -10 -10</row>
                <row>1 1 1 -6 -6 -6 1 7 1 -6 -6 -6</row>
                <row>1 1 1 -6 -6 -6 1 1 7 -6 -6 -6</row>
                <row>-9 -9 -9 1 -9 -9 -9 -9 -9 4 -9 1</row>
                <row>-8 -8 -8 -8 -8 1 -8 -8 -8 1 5 1</row>
                <row>-6 -6 -6 1 1 1 -6 -6 -6 1 1 7</row>
         
participant 57         
                <row>5 1 1 -8 -8 -8 -8 -8 -8 -8 1 -8</row>
                <row>1 7 1 -6 -6 1 -6 -6 -6 1 1 -6</row>
                <row>1 1 6 -7 -7 -7 -7 -7 -7 1 1 -7</row>
                <row>-7 -7 -7 6 1 1 -7 -7 1 -7 -7 1</row>
                <row>-7 -7 -7 1 6 -7 1 1 1 -7 -7 -7</row>
                <row>-8 -8 -8 1 -8 5 -8 -8 -8 1 -8 1</row>
                <row>-7 -7 -7 1 1 -7 6 1 1 -7 -7 -7</row>
                <row>-8 -8 -8 -8 1 -8 1 5 1 -8 -8 -8</row>
                <row>-7 -7 -7 1 1 -7 1 1 6 -7 -7 -7</row>
                <row>-6 1 1 1 -6 1 -6 -6 -6 7 -6 1</row>
                <row>1 1 -6 -6 -6 -6 -6 -6 1 1 7 1</row>
                <row>1 1 -7 -7 -7 1 -7 -7 -7 1 -7 6</row>
            
1-5      
                <row>2.9957 0.4414 0.65898 -0.888943 -0.680929 -0.505742 -0.496686 -0.47815 -0.065721 -0.213134 -0.198999 -0.567774</row>
                <row>0.465103 2.95995 0.586221 -0.440896 -0.323208 -0.80605 -0.432929 -0.637976 -0.102677 -1.02897 0.0184413 -0.257012</row>
                <row>0.0895307 0.421239 3.0724 -0.770304 -0.444397 -0.746243 -0.574947 -0.5388 0.00736495 0.158596 -0.060072 -0.614371</row>
                <row>-0.41389 -0.0630472 -0.284496 3.22907 -0.335109 0.259386 -0.636574 -0.497593 -0.449979 -0.314671 -0.0713516 -0.42175</row>
                <row>0.0525708 -0.41892 -0.444634 -0.268459 3.19552 -0.637152 0.153103 0.120734 -0.147248 -0.467809 -0.635718 -0.501985</row>
                <row>-0.441211 -0.0670492 -0.532703 0.0817478 -0.414297 2.96112 -0.696608 -0.745901 -0.76006 0.500949 -0.531943 0.645952</row>
                <row>-0.681284 -0.284474 -0.190946 -0.269601 -0.118527 -0.774605 3.19005 0.0285793 0.281291 -0.476195 -0.369401 -0.334887</row>
                <row>-0.427333 -0.327193 -0.632404 -0.466715 0.101231 -0.655863 0.113464 3.14726 0.387058 -0.263577 -0.626818 -0.349107</row>
                <row>-0.366214 0.0267154 -0.00612417 -0.49813 -0.130272 -0.798967 0.104173 0.109418 3.16929 -0.63116 -0.396871 -0.581863</row>
                <row>-0.751166 -0.430717 -0.213746 -0.0280238 -0.711497 0.466103 -0.28282 -0.823016 -0.825274 2.97388 0.343024 0.283253</row>
                <row>0.0464196 -0.141485 0.0774462 -0.510221 -0.467369 -0.352574 -0.583435 -0.821123 -0.359354 0.14538 3.18673 -0.220418</row>
                <row>-0.492117 -0.307835 -0.447089 0.118127 -0.484184 0.369318 -0.818389 -0.819662 -0.805374 0.499612 0.223 2.96459</row>
         
6-9        
                <row>3.15775 0.461758 -0.0283289 -0.142608 -0.620777 -0.553686 -0.251572 -0.529765 -0.395221 -0.596504 -0.0046935 -0.49635</row>
                <row>0.172069 3.11014 0.510881 -0.088864 -0.504238 -0.716423 -0.328218 -0.457659 -0.335621 -0.716423 -0.088864 -0.556782</row>
                <row>0.302135 0.275258 3.12243 -0.804208 -0.760919 -0.446693 -0.529684 -0.341 0.020097 -0.358313 -0.145555 -0.333551</row>
                <row>-0.544356 0.00577082 -0.559371 3.13903 0.43102 0.146464 -0.414956 -0.367231 -0.109381 -0.676565 -0.497267 -0.553158</row>
                <row>-0.491636 -0.116657 -0.473256 0.274599 3.08491 -0.81245 0.013376 -0.105375 0.405741 -0.687479 -0.655613 -0.436154</row>
                <row>-0.341822 -0.332665 -0.350462 0.194112 -0.576641 3.01 -0.809037 -0.946134 -0.584328 0.208517 -0.00515096 0.533616</row>
                <row>-0.662218 0.140414 -0.00051471 -0.0809316 -0.352972 -0.870504 3.02199 0.155713 0.469122 -0.367794 -0.518524 -0.933781</row>
                <row>-0.337988 -0.180205 -0.167566 -0.109263 -0.120265 -0.6992 0.100287 3.16459 0.237764 -0.6992 -0.722964 -0.465991</row>
                <row>-0.50018 -0.341034 -0.22787 0.000298049 -0.0775549 -0.586364 0.187584 0.00757399 3.19125 -0.696883 -0.292655 -0.664167</row>
                <row>-0.660409 -0.179392 -0.179392 -0.209993 -0.388756 0.564119 -0.699787 -0.521117 -0.841196 3.0527 -0.281598 0.344823</row>
                <row>-0.373559 -0.0669308 0.189415 -0.862618 -0.910354 0.157589 -0.625883 -0.436507 -0.45994 -0.0482752 3.0451 0.391962</row>
                <row>-0.586539 -0.494897 -0.28913 -0.165301 -0.304541 0.388739 -0.767807 -0.638143 -0.516248 0.531985 -0.23312 3.075</row>
           
>=10        
                <row>2.53041 1.2405 1.06876 -0.742489 -0.285731 -0.863869 -0.535433 -0.496994 -0.299946 -0.635324 -0.368784 -0.611101</row>
                <row>1.04443 2.61217 1.06176 -0.546368 -0.663806 -0.78873 -0.419086 -0.546368 -0.0443152 -0.78873 -0.266988 -0.653962</row>
                <row>0.441736 1.14645 2.73992 -0.759045 -0.243517 -0.876347 -0.751083 -0.501281 0.0407614 -0.743485 -0.0372921 -0.45682</row>
                <row>-1.0883 -0.965964 -0.714949 2.87132 0.559738 0.12169 -0.816477 -0.0438016 0.132988 0.148837 -0.288705 0.0836227</row>
                <row>-0.311822 -0.475403 -0.475403 0.076023 3.02841 -0.585053 -0.32829 0.36 0.592746 -0.467604 -0.95674 -0.456858</row>
                <row>-0.515257 -0.795706 -0.680175 0.307963 -0.448777 2.48464 -0.918602 -0.810099 -0.803071 0.850916 0.206938 1.12123</row>
                <row>-0.524439 -0.242113 -0.662909 -0.0982568 0.103258 -0.783573 2.82617 0.762282 0.728975 -0.783573 -0.662909 -0.662909</row>
                <row>-0.522224 -0.267049 -0.0610623 -0.361528 0.00582602 -0.769753 0.176693 2.93268 0.920503 -0.769753 -0.769753 -0.514578</row>
                <row>0.283659 -0.373828 0.118674 -0.263862 0.475391 -0.935843 0.166949 0.354747 2.81904 -1.04581 -0.553307 -1.04581</row>
                <row>-0.952085 -0.623765 -0.392273 0.568118 -0.743085 0.696841 -0.839914 -0.629703 -0.855256 2.47019 0.198501 1.10243</row>
                <row>0.0745632 -0.577628 -0.605308 -0.4553 -0.596996 0.113045 -0.751939 -0.866083 -0.344532 0.631247 2.94975 0.429181</row>
                <row>-0.664704 -0.732594 -0.655077 0.0563529 -0.320192 0.844927 -0.854752 -0.786861 -0.67901 0.991463 0.163758 2.63669</row>
           
U15          
                <row>3.12699 0.12634 0.319495 -0.23409 -0.706494 -0.631131 -0.0229395 -0.504258 -0.13085 -0.706494 -0.0199873 -0.61658</row>
                <row>-0.106079 3.09857 0.324785 0.108394 -0.124075 -0.839723 -0.246032 -0.482525 -0.473264 -0.96168 0.0285338 -0.326905</row>
                <row>0.0908854 0.146605 3.14085 -0.870353 -0.616483 -0.509931 -0.470949 -0.397314 -0.109569 -0.326163 0.282684 -0.360258</row>
                <row>-0.34285 0.355945 -0.606788 3.14485 0.0593936 -0.0938251 -0.194003 -0.774248 -0.135794 -0.502511 -0.169724 -0.740452</row>
                <row>-0.278736 0.12852 -0.354185 -0.230727 3.12618 -0.99475 0.00140103 -0.0218857 0.244251 -0.597035 -0.622548 -0.400492</row>
                <row>-0.572931 -0.224153 -0.464202 0.197817 -0.597392 3.07803 -0.662551 -0.828042 -0.349812 0.183752 -0.216622 0.456102</row>
                <row>-0.636231 0.132163 0.406751 -0.348943 -0.402408 -0.950622 3.04876 0.183829 0.0598719 -0.229196 -0.488342 -0.77563</row>
                <row>-0.568523 -0.250212 -0.228103 -0.385278 0.256406 -0.749382 0.00953701 3.17114 0.119772 -0.462778 -0.662738 -0.249846</row>
                <row>-0.478633 -0.17697 -0.0691924 -0.210683 -0.160266 -0.760803 -0.134812 0.21489 3.21192 -0.505939 -0.372141 -0.557371</row>
                <row>-0.905617 -0.384469 0.115856 -0.104449 -0.441462 0.3198 -0.324157 -0.735361 -0.718617 3.08842 -0.00938507 0.0994432</row>
                <row>-0.249388 0.0077434 0.204621 -0.522538 -0.707583 -0.0342282 -0.765934 -0.540901 -0.612725 0.0732164 3.14021 0.00750904</row>
                <row>-0.640778 -0.430376 -0.197025 -0.256708 -0.256052 0.206777 -0.779188 -0.880544 -0.506904 0.552486 0.151278 3.03703</row>
           
U17       
                <row>2.92228 0.8203 0.58218 -0.666453 -0.575548 -0.41871 -0.868079 -0.45657 -0.483596 -0.105069 -0.30832 -0.442417</row>
                <row>0.739951 2.84665 0.669867 -0.502319 -0.630517 -0.779985 -0.494955 -0.605477 -0.00874298 -0.883143 0.131542 -0.482874</row>
                <row>0.387469 0.658707 3.03143 -0.658565 -0.421277 -0.735753 -0.672829 -0.434715 -0.0767312 -0.343894 -0.227608 -0.506233</row>
                <row>-0.6144 -0.404305 -0.28657 3.16505 0.0884774 0.0293917 -0.612819 0.142758 0.125998 -0.711143 -0.399168 -0.523272</row>
                <row>-0.335305 -0.666033 -0.483969 -0.0183893 3.07042 -0.499296 0.168747 0.319971 0.380564 -0.579468 -0.684821 -0.672425</row>
                <row>-0.0575483 -0.180707 -0.44131 -0.0705099 -0.522595 2.90006 -0.811768 -0.74791 -0.934647 0.356064 -0.349403 0.860271</row>
                <row>-0.587918 -0.425252 -0.638297 0.0206202 0.0846728 -0.705346 3.04132 0.146779 0.643467 -0.691778 -0.407449 -0.480821</row>
                <row>-0.288147 -0.335186 -0.50206 -0.326108 0.0526854 -0.635554 0.0937322 3.10205 0.597082 -0.494375 -0.695742 -0.568376</row>
                <row>-0.249801 -0.561972 -0.244555 -0.167752 0.315413 -0.688452 0.338844 0.14442 3.06178 -0.832566 -0.297843 -0.817518</row>
                <row>-0.6256 -0.259628 -0.446292 -0.161116 -0.756954 0.618144 -0.604366 -0.514853 -0.899522 2.91202 0.078188 0.659982</row>
                <row>0.213364 -0.272285 -0.104896 -0.666695 -0.74699 -0.243219 -0.430627 -0.686498 -0.308064 -0.0090879 3.16998 0.0850204</row>
                <row>-0.478981 -0.297324 -0.423514 -0.0801187 -0.745067 0.665508 -0.713113 -0.726269 -0.622778 0.486489 -0.0374482 2.97262</row>
           
U19          
                <row>2.62492 1.22648 0.763331 -0.917801 -0.320503 -0.917801 -0.332479 -0.563794 -0.0990709 -0.54594 -0.260684 -0.656656</row>
                <row>1.01 2.60947 1.15809 -0.663717 -0.671115 -0.671115 -0.428932 -0.547659 -0.0659602 -0.54499 -0.562117 -0.621953</row>
                <row>0.365211 1.05369 2.77923 -0.848222 -0.448573 -0.848222 -0.715005 -0.6069 0.229602 -0.044935 -0.319472 -0.596402</row>
                <row>-0.999323 -0.885039 -0.650551 2.6869 0.397763 0.707843 -0.999323 -0.391335 -0.521107 0.39729 -0.260129 0.517006</row>
                <row>-0.0905348 -0.443845 -0.570837 0.31895 3.14167 -0.550883 -0.20353 -0.0347532 0.0755244 -0.427 -0.942931 -0.271828</row>
                <row>-0.752377 -0.783462 -0.670847 0.57705 -0.311468 2.40924 -0.896077 -0.896077 -0.783462 1.08968 0.184434 0.833365</row>
                <row>-0.655263 -0.0802793 -0.541897 -0.0570784 -0.131529 -0.775972 2.90216 0.548049 0.77963 -0.662606 -0.662606 -0.662606</row>
                <row>-0.48516 -0.205397 -0.150665 -0.274676 -0.158691 -0.751482 0.253398 3.01021 0.74268 -0.751482 -0.751482 -0.477255</row>
                <row>0.097333 0.162609 0.218323 -0.309787 -0.0457966 -0.902383 0.32413 0.0389676 2.94715 -1.01638 -0.629846 -0.884322</row>
                <row>-0.897053 -0.544311 -0.32245 0.578272 -0.652441 0.679063 -0.890049 -0.797665 -0.905796 2.5144 0.275238 0.962794</row>
                <row>-0.189245 -0.403013 -0.437183 -0.674385 -0.527283 0.123512 -0.816441 -0.9327 -0.297972 0.720889 2.90477 0.529049</row>
                <row>-0.635735 -0.8234 -0.770487 0.440436 -0.0615189 0.70576 -0.944025 -0.649861 -0.876986 1.02113 0.0449799 2.54971</row>
                
local level       
                <row>3.10997 0.32087 0.522075 -0.486923 -0.711679 -0.543105 -0.376105 -0.424833 -0.369151 -0.436548 -0.099217 -0.505354</row>
                <row>0.319801 3.05042 0.517643 -0.23217 -0.405116 -0.779467 -0.371789 -0.505115 -0.433062 -0.859291 0.10816 -0.410017</row>
                <row>0.0920185 0.397602 3.1032 -0.911672 -0.598936 -0.546643 -0.531781 -0.524946 -0.178615 -0.219179 0.15098 -0.232025</row>
                <row>-0.413559 0.0223239 -0.408435 3.20727 0.186897 -0.00927005 -0.468775 -0.520889 -0.114006 -0.592114 -0.232818 -0.656629</row>
                <row>-0.221259 -0.328298 -0.562746 -0.0453557 3.13374 -0.810617 0.151944 0.154146 0.211263 -0.508937 -0.648506 -0.525378</row>
                <row>-0.286608 -0.17773 -0.531767 0.0960112 -0.561131 3.02877 -0.735607 -0.783284 -0.647126 0.284333 -0.291462 0.605602</row>
                <row>-0.563094 -0.0466658 -0.0416591 -0.159672 -0.128957 -0.912544 3.15347 -0.00016263 0.222448 -0.421492 -0.437209 -0.664459</row>
                <row>-0.477449 -0.375572 -0.483838 -0.196216 0.152983 -0.730815 0.166537 3.15758 0.239269 -0.401017 -0.652151 -0.399316</row>
                <row>-0.351235 -0.270574 -0.120806 -0.128494 0.0700184 -0.821235 0.0662116 0.0545156 3.17779 -0.671196 -0.376514 -0.628487</row>
                <row>-0.785883 -0.334097 -0.1176 -0.0777465 -0.609659 0.385696 -0.358426 -0.656436 -0.815369 3.06304 -0.0430647 0.349546</row>
                <row>0.105148 -0.139664 0.217252 -0.583599 -0.742368 -0.149591 -0.714252 -0.598822 -0.541442 0.0467862 3.13731 -0.036759</row>
                <row>-0.594755 -0.257186 -0.194671 -0.117011 -0.467276 0.329689 -0.810859 -0.81173 -0.587522 0.474412 -0.0150772 3.05199</row>
          
regional level        
                <row>2.73416 1.21284 0.613674 -0.768024 -0.356341 -0.768024 -0.521649 -0.608594 -0.133428 -0.433333 -0.327016 -0.644264</row>
                <row>0.869889 2.72064 0.973016 -0.534992 -0.602896 -0.77242 -0.442921 -0.619441 0.124006 -0.760705 -0.37922 -0.574954</row>
                <row>0.517041 0.872651 2.8439 -0.626461 -0.361384 -0.875169 -0.726039 -0.413709 0.222327 -0.281544 -0.384469 -0.787145</row>
                <row>-0.967771 -0.728207 -0.644216 3.00084 0.180683 0.464655 -0.802642 -0.102813 -0.226776 0.0206431 -0.360821 0.166428</row>
                <row>-0.286369 -0.363345 -0.352208 0.0759677 3.1577 -0.523762 -0.179795 0.045854 0.303245 -0.598463 -0.872342 -0.406484</row>
                <row>-0.614485 -0.636074 -0.5299 0.362364 -0.398026 2.6259 -0.887234 -0.887234 -0.809023 0.847819 0.0295738 0.89632</row>
                <row>-0.701275 -0.257021 -0.558965 -0.0729047 -0.137435 -0.701275 2.89782 0.592567 0.823001 -0.680487 -0.602494 -0.601531</row>
                <row>-0.386236 -0.148396 -0.112285 -0.476981 -0.0677259 -0.677781 0.062055 3.02051 0.78649 -0.74841 -0.759601 -0.491638</row>
                <row>-0.0701563 -0.182357 0.0256258 -0.341096 0.0472096 -0.736676 0.330178 0.236205 3.02938 -0.935469 -0.479107 -0.923738</row>
                <row>-0.822861 -0.453561 -0.371552 0.276909 -0.661022 0.732853 -0.895266 -0.700304 -0.897221 2.64876 0.286978 0.856292</row>
                <row>-0.262606 -0.324931 -0.502217 -0.673705 -0.577279 0.0452373 -0.598643 -0.863311 -0.239521 0.4879 3.025 0.484073</row>
                <row>-0.566372 -0.780658 -0.768831 0.200827 -0.290783 0.77898 -0.814035 -0.687495 -0.768831 0.906809 0.109668 2.68072</row>
				
ideal structure       
                <row>2.00597 1.17591 1.17591 -0.691714 -0.691714 -0.691714 -0.691714 -0.691714 -0.691714 1.17591 -0.691714 -0.691714</row>
                <row>1.5056 2.12861 1.5056 -0.571092 -0.571092 -0.571092 -0.571092 -0.571092 -0.571092 -0.571092 -0.571092 -0.571092</row>
                <row>1.5056 1.5056 2.12861 -0.571092 -0.571092 -0.571092 -0.571092 -0.571092 -0.571092 -0.571092 -0.571092 -0.571092</row>
                <row>-0.571092 -0.571092 -0.571092 2.12861 1.5056 1.5056 -0.571092 -0.571092 -0.571092 -0.571092 -0.571092 -0.571092</row>
                <row>-0.571092 -0.571092 -0.571092 1.5056 2.12861 1.5056 -0.571092 -0.571092 -0.571092 -0.571092 -0.571092 -0.571092</row>
                <row>-0.571092 -0.571092 -0.571092 1.5056 1.5056 2.12861 -0.571092 -0.571092 -0.571092 -0.571092 -0.571092 -0.571092</row>
                <row>-0.691714 -0.691714 -0.691714 -0.691714 -0.691714 -0.691714 2.00597 1.17591 1.17591 -0.691714 1.17591 -0.691714</row>
                <row>-0.571092 -0.571092 -0.571092 -0.571092 -0.571092 -0.571092 1.5056 2.12861 1.5056 -0.571092 -0.571092 -0.571092</row>
                <row>-0.571092 -0.571092 -0.571092 -0.571092 -0.571092 -0.571092 1.5056 1.5056 2.12861 -0.571092 -0.571092 -0.571092</row>
                <row>-0.571092 -0.571092 -0.571092 -0.571092 -0.571092 -0.571092 -0.571092 -0.571092 -0.571092 2.12861 1.5056 1.5056</row>
                <row>-0.571092 -0.571092 -0.571092 -0.571092 -0.571092 -0.571092 -0.571092 -0.571092 -0.571092 1.5056 2.12861 1.5056</row>
                <row>-0.571092 -0.571092 -0.571092 -0.571092 -0.571092 -0.571092 -0.571092 -0.571092 -0.571092 1.5056 1.5056 2.12861</row>
