# Supplementary material for: Cognitive representations of handball tactic actions in athletes–The function of expertise and age
Source: PLoS One. 2023 May 4;18(5):e0284941. doi: 10.1371/journal.pone.0284941 (PMC10162645; doi:10.1371/journal.pone.0284941)
Supplement: S3 File — (XML) [file pone.0284941.s003.xml]

participant 1
                <row>4 1 1 -9 -9 -9 -9 -9 -9 -9 -9 -9</row>
                <row>1 4 1 -9 -9 -9 -9 -9 -9 -9 -9 -9</row>
                <row>1 1 4 -9 -9 -9 -9 -9 -9 -9 -9 -9</row>
                <row>-9 -9 -9 4 1 1 -9 -9 -9 -9 -9 -9</row>
                <row>-10 -10 -10 1 3 -10 -10 -10 -10 -10 -10 -10</row>
                <row>-9 -9 -9 1 1 4 -9 -9 -9 -9 -9 -9</row>
                <row>-10 -10 -10 -10 -10 -10 3 -10 1 -10 -10 -10</row>
                <row>-11 -11 -11 -11 -11 -11 -11 1 -11 -11 -11 -11</row>
                <row>-9 -9 -9 1 -9 -9 1 -9 4 -9 -9 -9</row>
                <row>-10 -10 -10 -10 -10 -10 -10 -10 -10 3 -10 1</row>
                <row>-11 -11 -11 -11 -11 -11 -11 -11 -11 -11 1 -11</row>
                <row>-9 -9 -9 -9 -9 -9 -9 -9 -9 1 1 4</row>
           
participant 2
                <row>3 1 -10 -10 -10 -10 -10 -10 -10 -10 -10 -10</row>
                <row>1 4 1 -9 -9 -9 -9 -9 -9 -9 -9 -9</row>
                <row>1 1 4 -9 -9 -9 -9 -9 -9 -9 -9 -9</row>
                <row>-9 -9 -9 4 1 1 -9 -9 -9 -9 -9 -9</row>
                <row>-11 -11 -11 -11 1 -11 -11 -11 -11 -11 -11 -11</row>
                <row>-9 -9 -9 1 1 4 -9 -9 -9 -9 -9 -9</row>
                <row>-10 -10 -10 -10 -10 -10 3 -10 1 -10 -10 -10</row>
                <row>-11 -11 -11 -11 -11 -11 -11 1 -11 -11 -11 -11</row>
                <row>-9 -9 -9 1 -9 -9 1 -9 4 -9 -9 -9</row>
                <row>-10 -10 -10 -10 -10 -10 -10 -10 -10 3 -10 1</row>
                <row>-11 -11 -11 -11 -11 -11 -11 -11 -11 -11 1 -11</row>
                <row>-9 -9 -9 -9 -9 -9 -9 -9 -9 1 1 4</row>
           
participant 3
                <row>4 1 1 -9 -9 -9 -9 -9 -9 -9 -9 -9</row>
                <row>1 4 1 -9 -9 -9 -9 -9 -9 -9 -9 -9</row>
                <row>1 1 4 -9 -9 -9 -9 -9 -9 -9 -9 -9</row>
                <row>-9 -9 -9 4 -9 -9 1 1 -9 -9 -9 -9</row>
                <row>-7 -7 -7 -7 6 -7 1 1 -7 1 -7 1</row>
                <row>-11 -11 -11 -11 -11 1 -11 -11 -11 -11 -11 -11</row>
                <row>-9 -9 -9 1 -9 -9 4 -9 1 -9 -9 -9</row>
                <row>-9 -9 -9 1 1 -9 -9 4 -9 -9 -9 -9</row>
                <row>-9 -9 -9 1 -9 -9 1 -9 4 -9 -9 -9</row>
                <row>-8 -8 -8 -8 1 -8 -8 -8 -8 5 1 1</row>
                <row>-9 -9 -9 -9 -9 -9 -9 -9 -9 1 4 1</row>
                <row>-7 -7 -7 -7 1 -7 -7 1 -7 1 1 6</row>
            
participant 4
                <row>3 1 -10 -10 -10 -10 -10 -10 -10 -10 -10 -10</row>
                <row>1 4 1 -9 -9 -9 -9 -9 -9 -9 -9 -9</row>
                <row>1 1 4 -9 -9 -9 -9 -9 -9 -9 -9 -9</row>
                <row>-9 -9 -9 4 1 1 -9 -9 -9 -9 -9 -9</row>
                <row>-11 -11 -11 -11 1 -11 -11 -11 -11 -11 -11 -11</row>
                <row>-11 -11 -11 -11 -11 1 -11 -11 -11 -11 -11 -11</row>
                <row>-10 -10 -10 -10 -10 -10 3 -10 1 -10 -10 -10</row>
                <row>-11 -11 -11 -11 -11 -11 -11 1 -11 -11 -11 -11</row>
                <row>-9 -9 -9 1 -9 -9 1 -9 4 -9 -9 -9</row>
                <row>-10 -10 -10 -10 -10 -10 -10 -10 -10 3 -10 1</row>
                <row>-9 -9 -9 -9 -9 -9 -9 -9 -9 1 4 1</row>
                <row>-9 -9 -9 -9 -9 -9 -9 -9 -9 1 1 4</row>
            
participant 5
                <row>7 1 1 -6 1 1 -6 1 -6 -6 -6 -6</row>
                <row>1 6 1 -7 1 1 -7 -7 -7 -7 -7 -7</row>
                <row>1 1 6 -7 -7 1 -7 -7 -7 1 -7 -7</row>
                <row>-6 -6 -6 7 1 -6 -6 -6 1 1 1 1</row>
                <row>-5 1 -5 1 8 1 1 -5 1 1 -5 -5</row>
                <row>1 1 1 -6 -6 7 1 -6 1 -6 -6 -6</row>
                <row>-6 1 1 -6 -6 -6 7 1 1 1 -6 -6</row>
                <row>1 1 -6 -6 -6 -6 -6 7 -6 1 1 1</row>
                <row>-6 -6 -6 1 1 -6 -6 1 7 1 -6 1</row>
                <row>1 -5 -5 -5 1 -5 1 1 -5 8 1 1</row>
                <row>-6 -6 -6 1 1 -6 -6 -6 1 1 7 1</row>
                <row>-5 1 -5 1 -5 -5 -5 1 1 1 1 8</row>
            
participant 6
                <row>4 1 1 -9 -9 -9 -9 -9 -9 -9 -9 -9</row>
                <row>1 4 1 -9 -9 -9 -9 -9 -9 -9 -9 -9</row>
                <row>1 1 4 -9 -9 -9 -9 -9 -9 -9 -9 -9</row>
                <row>-11 -11 -11 1 -11 -11 -11 -11 -11 -11 -11 -11</row>
                <row>-8 1 -8 -8 5 -8 -8 -8 1 1 -8 -8</row>
                <row>-10 -10 -10 -10 1 3 -10 -10 -10 -10 -10 -10</row>
                <row>-9 -9 -9 1 1 -9 4 -9 -9 -9 -9 -9</row>
                <row>-11 -11 -11 -11 -11 -11 -11 1 -11 -11 -11 -11</row>
                <row>-10 -10 -10 -10 -10 -10 1 -10 3 -10 -10 -10</row>
                <row>-10 -10 -10 -10 -10 -10 -10 -10 -10 3 -10 1</row>
                <row>-10 -10 -10 1 -10 -10 -10 -10 -10 -10 3 -10</row>
                <row>-10 -10 -10 -10 -10 -10 -10 -10 -10 1 -10 3</row>
            
participant 7
                <row>5 1 1 -8 -8 -8 -8 -8 -8 -8 -8 1</row>
                <row>1 4 -9 1 -9 -9 -9 -9 -9 -9 -9 -9</row>
                <row>1 1 4 -9 -9 -9 -9 -9 -9 -9 -9 -9</row>
                <row>1 -10 -10 3 -10 -10 -10 -10 -10 -10 -10 -10</row>
                <row>-11 -11 -11 -11 1 -11 -11 -11 -11 -11 -11 -11</row>
                <row>-11 -11 -11 -11 -11 1 -11 -11 -11 -11 -11 -11</row>
                <row>-9 -9 1 -9 -9 -9 4 -9 -9 1 -9 -9</row>
                <row>-11 -11 -11 -11 -11 -11 -11 1 -11 -11 -11 -11</row>
                <row>-11 -11 -11 -11 -11 -11 -11 -11 1 -11 -11 -11</row>
                <row>-10 -10 -10 -10 -10 -10 -10 -10 -10 3 -10 1</row>
                <row>-11 -11 -11 -11 -11 -11 -11 -11 -11 -11 1 -11</row>
                <row>-10 -10 -10 -10 -10 -10 -10 -10 -10 1 -10 3</row>
            
participant 8
                <row>3 1 -10 -10 -10 -10 -10 -10 -10 -10 -10 -10</row>
                <row>1 3 -10 -10 -10 -10 -10 -10 -10 -10 -10 -10</row>
                <row>-11 -11 1 -11 -11 -11 -11 -11 -11 -11 -11 -11</row>
                <row>-11 -11 -11 1 -11 -11 -11 -11 -11 -11 -11 -11</row>
                <row>-11 -11 -11 -11 1 -11 -11 -11 -11 -11 -11 -11</row>
                <row>-11 -11 -11 -11 -11 1 -11 -11 -11 -11 -11 -11</row>
                <row>-11 -11 -11 -11 -11 -11 1 -11 -11 -11 -11 -11</row>
                <row>-11 -11 -11 -11 -11 -11 -11 1 -11 -11 -11 -11</row>
                <row>-10 -10 -10 -10 -10 -10 1 -10 3 -10 -10 -10</row>
                <row>-10 -10 -10 -10 -10 -10 -10 -10 -10 3 -10 1</row>
                <row>-11 -11 -11 -11 -11 -11 -11 -11 -11 -11 1 -11</row>
                <row>-10 -10 -10 -10 -10 -10 -10 -10 -10 1 -10 3</row>
          
participant 9
                <row>3 1 -10 -10 -10 -10 -10 -10 -10 -10 -10 -10</row>
                <row>1 4 1 -9 -9 -9 -9 -9 -9 -9 -9 -9</row>
                <row>-10 1 3 -10 -10 -10 -10 -10 -10 -10 -10 -10</row>
                <row>-10 -10 -10 3 -10 1 -10 -10 -10 -10 -10 -10</row>
                <row>-11 -11 -11 -11 1 -11 -11 -11 -11 -11 -11 -11</row>
                <row>-10 -10 -10 1 -10 3 -10 -10 -10 -10 -10 -10</row>
                <row>-10 -10 -10 -10 -10 -10 3 -10 1 -10 -10 -10</row>
                <row>-10 -10 -10 -10 -10 -10 -10 3 1 -10 -10 -10</row>
                <row>-10 -10 -10 -10 -10 -10 1 -10 3 -10 -10 -10</row>
                <row>-10 -10 -10 -10 -10 -10 -10 -10 -10 3 -10 1</row>
                <row>-10 -10 -10 -10 -10 -10 -10 -10 -10 1 3 -10</row>
                <row>-10 -10 -10 -10 -10 -10 -10 -10 -10 1 -10 3</row>
        
participant 10
                <row>3 1 -10 -10 -10 -10 -10 -10 -10 -10 -10 -10</row>
                <row>1 4 1 -9 -9 -9 -9 -9 -9 -9 -9 -9</row>
                <row>-11 -11 1 -11 -11 -11 -11 -11 -11 -11 -11 -11</row>
                <row>-10 -10 -10 3 -10 1 -10 -10 -10 -10 -10 -10</row>
                <row>-11 -11 -11 -11 1 -11 -11 -11 -11 -11 -11 -11</row>
                <row>-10 -10 -10 1 -10 3 -10 -10 -10 -10 -10 -10</row>
                <row>-10 -10 -10 -10 -10 -10 3 -10 1 -10 -10 -10</row>
                <row>-9 -9 -9 -9 -9 -9 1 4 1 -9 -9 -9</row>
                <row>-10 -10 -10 -10 -10 -10 1 -10 3 -10 -10 -10</row>
                <row>-10 -10 -10 -10 -10 -10 -10 -10 -10 3 -10 1</row>
                <row>-9 -9 -9 -9 -9 -9 -9 -9 -9 1 4 1</row>
                <row>-9 -9 -9 -9 -9 -9 -9 -9 -9 1 1 4</row>
           
participant 11
                <row>3 1 -10 -10 -10 -10 -10 -10 -10 -10 -10 -10</row>
                <row>1 4 1 -9 -9 -9 -9 -9 -9 -9 -9 -9</row>
                <row>1 -10 3 -10 -10 -10 -10 -10 -10 -10 -10 -10</row>
                <row>-10 -10 -10 3 -10 1 -10 -10 -10 -10 -10 -10</row>
                <row>-11 -11 -11 -11 1 -11 -11 -11 -11 -11 -11 -11</row>
                <row>-10 -10 1 -10 -10 3 -10 -10 -10 -10 -10 -10</row>
                <row>-10 -10 -10 -10 -10 -10 3 -10 1 -10 -10 -10</row>
                <row>-10 -10 -10 -10 -10 -10 1 3 -10 -10 -10 -10</row>
                <row>-10 -10 -10 -10 -10 -10 1 -10 3 -10 -10 -10</row>
                <row>-10 -10 -10 -10 -10 -10 -10 -10 -10 3 -10 1</row>
                <row>-11 -11 -11 -11 -11 -11 -11 -11 -11 -11 1 -11</row>
                <row>-10 -10 -10 -10 -10 -10 -10 -10 -10 1 -10 3</row>
           
participant 12
                <row>5 1 1 -8 -8 -8 -8 -8 -8 -8 -8 1</row>
                <row>1 4 1 -9 -9 -9 -9 -9 -9 -9 -9 -9</row>
                <row>1 1 4 -9 -9 -9 -9 -9 -9 -9 -9 -9</row>
                <row>-6 -6 -6 7 1 1 1 1 1 -6 -6 -6</row>
                <row>-9 -9 -9 1 4 -9 1 -9 -9 -9 -9 -9</row>
                <row>-10 -10 -10 1 -10 3 -10 -10 -10 -10 -10 -10</row>
                <row>-7 -7 -7 1 1 1 6 -7 1 -7 -7 -7</row>
                <row>-8 -8 -8 -8 1 -8 1 5 1 -8 -8 -8</row>
                <row>-10 -10 -10 -10 -10 -10 -10 1 3 -10 -10 -10</row>
                <row>-8 -8 1 -8 -8 -8 -8 -8 -8 5 1 1</row>
                <row>-10 -10 -10 -10 -10 -10 -10 -10 -10 1 3 -10</row>
                <row>-9 -9 -9 1 -9 -9 -9 -9 -9 1 -9 4</row>
            
participant 13
                <row>4 1 -9 -9 -9 -9 -9 -9 -9 1 -9 -9</row>
                <row>1 4 1 -9 -9 -9 -9 -9 -9 -9 -9 -9</row>
                <row>-9 1 4 -9 1 -9 -9 -9 -9 -9 -9 -9</row>
                <row>-10 -10 -10 3 -10 -10 -10 -10 -10 1 -10 -10</row>
                <row>-10 -10 -10 -10 3 -10 -10 -10 1 -10 -10 -10</row>
                <row>-10 -10 -10 -10 1 3 -10 -10 -10 -10 -10 -10</row>
                <row>-9 -9 -9 1 -9 1 4 -9 -9 -9 -9 -9</row>
                <row>-10 -10 -10 -10 -10 -10 1 3 -10 -10 -10 -10</row>
                <row>-9 -9 -9 1 -9 -9 1 -9 4 -9 -9 -9</row>
                <row>-10 -10 -10 -10 -10 -10 -10 -10 -10 3 -10 1</row>
                <row>-9 -9 -9 -9 -9 -9 -9 -9 -9 1 4 1</row>
                <row>-9 -9 -9 -9 -9 -9 -9 -9 -9 1 1 4</row>
            
participant 14
                <row>4 1 1 -9 -9 -9 -9 -9 -9 -9 -9 -9</row>
                <row>1 4 1 -9 -9 -9 -9 -9 -9 -9 -9 -9</row>
                <row>1 1 4 -9 -9 -9 -9 -9 -9 -9 -9 -9</row>
                <row>-11 -11 -11 1 -11 -11 -11 -11 -11 -11 -11 -11</row>
                <row>-11 -11 -11 -11 1 -11 -11 -11 -11 -11 -11 -11</row>
                <row>-10 -10 -10 -10 1 3 -10 -10 -10 -10 -10 -10</row>
                <row>-10 -10 -10 -10 1 -10 3 -10 -10 -10 -10 -10</row>
                <row>-11 -11 -11 -11 -11 -11 -11 1 -11 -11 -11 -11</row>
                <row>-10 -10 -10 -10 -10 -10 1 -10 3 -10 -10 -10</row>
                <row>-10 -10 -10 -10 -10 -10 -10 -10 -10 3 -10 1</row>
                <row>-11 -11 -11 -11 -11 -11 -11 -11 -11 -11 1 -11</row>
                <row>-10 -10 -10 -10 -10 -10 -10 -10 -10 1 -10 3</row>
            
participant 15
                <row>5 1 -8 -8 1 -8 -8 -8 1 -8 -8 -8</row>
                <row>1 3 -10 -10 -10 -10 -10 -10 -10 -10 -10 -10</row>
                <row>-11 -11 1 -11 -11 -11 -11 -11 -11 -11 -11 -11</row>
                <row>-10 -10 -10 3 -10 1 -10 -10 -10 -10 -10 -10</row>
                <row>-11 -11 -11 -11 1 -11 -11 -11 -11 -11 -11 -11</row>
                <row>-11 -11 -11 -11 -11 1 -11 -11 -11 -11 -11 -11</row>
                <row>-11 -11 -11 -11 -11 -11 1 -11 -11 -11 -11 -11</row>
                <row>-11 -11 -11 -11 -11 -11 -11 1 -11 -11 -11 -11</row>
                <row>-10 -10 -10 -10 -10 -10 -10 1 3 -10 -10 -10</row>
                <row>-10 -10 -10 -10 -10 -10 -10 -10 -10 3 -10 1</row>
                <row>-11 -11 -11 -11 -11 -11 -11 -11 -11 -11 1 -11</row>
                <row>-10 -10 -10 -10 -10 -10 -10 -10 -10 1 -10 3</row>
          
participant 16
                <row>4 1 1 -9 -9 -9 -9 -9 -9 -9 -9 -9</row>
                <row>1 3 -10 -10 -10 -10 -10 -10 -10 -10 -10 -10</row>
                <row>-10 1 3 -10 -10 -10 -10 -10 -10 -10 -10 -10</row>
                <row>-11 -11 -11 1 -11 -11 -11 -11 -11 -11 -11 -11</row>
                <row>-11 -11 -11 -11 1 -11 -11 -11 -11 -11 -11 -11</row>
                <row>-11 -11 -11 -11 -11 1 -11 -11 -11 -11 -11 -11</row>
                <row>-9 -9 -9 -9 -9 -9 4 1 1 -9 -9 -9</row>
                <row>-11 -11 -11 -11 -11 -11 -11 1 -11 -11 -11 -11</row>
                <row>-10 -10 -10 -10 -10 -10 1 -10 3 -10 -10 -10</row>
                <row>-10 -10 -10 -10 -10 -10 -10 -10 -10 3 -10 1</row>
                <row>-11 -11 -11 -11 -11 -11 -11 -11 -11 -11 1 -11</row>
                <row>-10 -10 -10 -10 -10 -10 -10 -10 -10 1 -10 3</row>
            
participant 17
                <row>3 1 -10 -10 -10 -10 -10 -10 -10 -10 -10 -10</row>
                <row>-11 1 -11 -11 -11 -11 -11 -11 -11 -11 -11 -11</row>
                <row>-11 -11 1 -11 -11 -11 -11 -11 -11 -11 -11 -11</row>
                <row>-10 -10 -10 3 -10 1 -10 -10 -10 -10 -10 -10</row>
                <row>-11 -11 -11 -11 1 -11 -11 -11 -11 -11 -11 -11</row>
                <row>-11 -11 -11 -11 -11 1 -11 -11 -11 -11 -11 -11</row>
                <row>-10 -10 -10 -10 -10 -10 3 -10 1 -10 -10 -10</row>
                <row>-11 -11 -11 -11 -11 -11 -11 1 -11 -11 -11 -11</row>
                <row>-11 -11 -11 -11 -11 -11 -11 -11 1 -11 -11 -11</row>
                <row>-10 -10 -10 -10 -10 -10 -10 -10 -10 3 -10 1</row>
                <row>-11 -11 -11 -11 -11 -11 -11 -11 -11 -11 1 -11</row>
                <row>-10 -10 -10 -10 -10 -10 -10 -10 -10 1 -10 3</row>
            
participant 18
                <row>4 1 -9 -9 -9 1 -9 -9 -9 -9 -9 -9</row>
                <row>1 3 -10 -10 -10 -10 -10 -10 -10 -10 -10 -10</row>
                <row>1 -10 3 -10 -10 -10 -10 -10 -10 -10 -10 -10</row>
                <row>-8 -8 -8 5 1 1 -8 -8 -8 -8 1 -8</row>
                <row>-11 -11 -11 -11 1 -11 -11 -11 -11 -11 -11 -11</row>
                <row>-10 -10 -10 1 -10 3 -10 -10 -10 -10 -10 -10</row>
                <row>-8 -8 -8 1 1 -8 5 -8 1 -8 -8 -8</row>
                <row>-10 -10 -10 -10 -10 -10 1 3 -10 -10 -10 -10</row>
                <row>-10 -10 -10 -10 -10 -10 1 -10 3 -10 -10 -10</row>
                <row>-10 -10 -10 -10 -10 -10 -10 -10 -10 3 -10 1</row>
                <row>-11 -11 -11 -11 -11 -11 -11 -11 -11 -11 1 -11</row>
                <row>-10 -10 -10 -10 -10 -10 -10 -10 -10 1 -10 3</row>
           
participant 19
                <row>4 1 1 -9 -9 -9 -9 -9 -9 -9 -9 -9</row>
                <row>1 4 1 -9 -9 -9 -9 -9 -9 -9 -9 -9</row>
                <row>-11 -11 1 -11 -11 -11 -11 -11 -11 -11 -11 -11</row>
                <row>-9 -9 -9 4 1 1 -9 -9 -9 -9 -9 -9</row>
                <row>-11 -11 -11 -11 1 -11 -11 -11 -11 -11 -11 -11</row>
                <row>-10 -10 -10 1 -10 3 -10 -10 -10 -10 -10 -10</row>
                <row>-11 -11 -11 -11 -11 -11 1 -11 -11 -11 -11 -11</row>
                <row>-10 -10 -10 -10 -10 -10 -10 3 1 -10 -10 -10</row>
                <row>-11 -11 -11 -11 -11 -11 -11 -11 1 -11 -11 -11</row>
                <row>-10 -10 -10 -10 -10 -10 -10 -10 -10 3 -10 1</row>
                <row>-11 -11 -11 -11 -11 -11 -11 -11 -11 -11 1 -11</row>
                <row>-10 -10 -10 -10 -10 -10 -10 -10 -10 1 -10 3</row>
            
participant 20
                <row>4 1 1 -9 -9 -9 -9 -9 -9 -9 -9 -9</row>
                <row>1 3 -10 -10 -10 -10 -10 -10 -10 -10 -10 -10</row>
                <row>-10 1 3 -10 -10 -10 -10 -10 -10 -10 -10 -10</row>
                <row>-10 -10 -10 3 -10 1 -10 -10 -10 -10 -10 -10</row>
                <row>-11 -11 -11 -11 1 -11 -11 -11 -11 -11 -11 -11</row>
                <row>-11 -11 -11 -11 -11 1 -11 -11 -11 -11 -11 -11</row>
                <row>-10 -10 -10 -10 -10 -10 3 -10 1 -10 -10 -10</row>
                <row>-11 -11 -11 -11 -11 -11 -11 1 -11 -11 -11 -11</row>
                <row>-10 -10 -10 -10 -10 -10 1 -10 3 -10 -10 -10</row>
                <row>-10 -10 -10 -10 -10 -10 -10 -10 -10 3 -10 1</row>
                <row>-9 -9 -9 -9 -9 -9 -9 -9 -9 1 4 1</row>
                <row>-9 -9 -9 -9 -9 -9 -9 -9 -9 1 1 4</row>
            
participant 21
                <row>4 1 1 -9 -9 -9 -9 -9 -9 -9 -9 -9</row>
                <row>1 4 1 -9 -9 -9 -9 -9 -9 -9 -9 -9</row>
                <row>1 1 4 -9 -9 -9 -9 -9 -9 -9 -9 -9</row>
                <row>-11 -11 -11 1 -11 -11 -11 -11 -11 -11 -11 -11</row>
                <row>-11 -11 -11 -11 1 -11 -11 -11 -11 -11 -11 -11</row>
                <row>-10 -10 -10 1 -10 3 -10 -10 -10 -10 -10 -10</row>
                <row>-10 -10 -10 -10 -10 -10 3 -10 1 -10 -10 -10</row>
                <row>-11 -11 -11 -11 -11 -11 -11 1 -11 -11 -11 -11</row>
                <row>-9 -9 -9 -9 -9 -9 1 1 4 -9 -9 -9</row>
                <row>-9 -9 -9 -9 -9 -9 -9 -9 -9 4 1 1</row>
                <row>-10 -10 -10 -10 -10 -10 -10 -10 -10 1 3 -10</row>
                <row>-10 -10 -10 -10 -10 -10 -10 -10 -10 1 -10 3</row>
           
participant 22
                <row>3 1 -10 -10 -10 -10 -10 -10 -10 -10 -10 -10</row>
                <row>1 3 -10 -10 -10 -10 -10 -10 -10 -10 -10 -10</row>
                <row>-10 -10 3 -10 -10 1 -10 -10 -10 -10 -10 -10</row>
                <row>-10 1 -10 3 -10 -10 -10 -10 -10 -10 -10 -10</row>
                <row>-8 -8 -8 -8 5 -8 -8 -8 -8 1 1 1</row>
                <row>-10 -10 1 -10 -10 3 -10 -10 -10 -10 -10 -10</row>
                <row>-8 -8 -8 1 -8 -8 5 1 1 -8 -8 -8</row>
                <row>-9 -9 -9 -9 -9 -9 1 4 1 -9 -9 -9</row>
                <row>-10 -10 -10 -10 -10 -10 1 -10 3 -10 -10 -10</row>
                <row>-9 -9 -9 -9 -9 -9 -9 -9 -9 4 1 1</row>
                <row>-9 -9 -9 -9 -9 -9 -9 1 -9 1 4 -9</row>
                <row>-8 -8 -8 -8 -8 -8 1 1 -8 1 -8 5</row>
           
participant 23
                <row>5 1 -8 -8 -8 -8 1 -8 -8 -8 1 -8</row>
                <row>1 6 1 -7 -7 -7 -7 -7 -7 -7 1 1</row>
                <row>-7 1 6 1 -7 -7 1 1 -7 -7 -7 -7</row>
                <row>1 1 1 8 1 1 -5 -5 -5 -5 1 -5</row>
                <row>-8 -8 -8 -8 5 1 -8 1 1 -8 -8 -8</row>
                <row>-5 1 1 1 -5 8 -5 -5 -5 1 1 1</row>
                <row>-6 -6 1 -6 1 1 7 -6 -6 1 1 -6</row>
                <row>1 1 -7 -7 -7 -7 -7 6 1 -7 1 -7</row>
                <row>1 -8 1 -8 -8 -8 -8 1 5 -8 -8 -8</row>
                <row>1 -6 -6 -6 1 -6 -6 1 -6 7 1 1</row>
                <row>-8 -8 1 -8 -8 -8 1 1 -8 -8 5 -8</row>
                <row>-7 -7 -7 -7 1 1 -7 -7 -7 1 1 6</row>
           
participant 24
                <row>4 1 1 -9 -9 -9 -9 -9 -9 -9 -9 -9</row>
                <row>1 4 1 -9 -9 -9 -9 -9 -9 -9 -9 -9</row>
                <row>-10 1 3 -10 -10 -10 -10 -10 -10 -10 -10 -10</row>
                <row>-11 -11 -11 1 -11 -11 -11 -11 -11 -11 -11 -11</row>
                <row>-11 -11 -11 -11 1 -11 -11 -11 -11 -11 -11 -11</row>
                <row>-11 -11 -11 -11 -11 1 -11 -11 -11 -11 -11 -11</row>
                <row>-10 -10 -10 -10 -10 -10 3 -10 1 -10 -10 -10</row>
                <row>-11 -11 -11 -11 -11 -11 -11 1 -11 -11 -11 -11</row>
                <row>-10 -10 -10 -10 -10 -10 1 -10 3 -10 -10 -10</row>
                <row>-9 -9 -9 -9 -9 -9 -9 -9 -9 4 1 1</row>
                <row>-8 -8 -8 -8 -8 -8 -8 -8 1 1 5 1</row>
                <row>-9 -9 -9 -9 -9 -9 -9 -9 -9 1 1 4</row>
            
participant 25
                <row>4 1 -9 -9 -9 -9 -9 -9 1 -9 -9 -9</row>
                <row>1 5 1 1 -8 -8 -8 -8 -8 -8 -8 -8</row>
                <row>1 -9 4 -9 -9 -9 1 -9 -9 -9 -9 -9</row>
                <row>1 -8 1 5 -8 1 -8 -8 -8 -8 -8 -8</row>
                <row>-10 -10 -10 -10 3 -10 -10 1 -10 -10 -10 -10</row>
                <row>-10 -10 -10 1 -10 3 -10 -10 -10 -10 -10 -10</row>
                <row>-9 -9 1 -9 1 -9 4 -9 -9 -9 -9 -9</row>
                <row>1 -8 1 -8 1 -8 -8 5 -8 -8 -8 -8</row>
                <row>-9 -9 1 -9 -9 -9 1 -9 4 -9 -9 -9</row>
                <row>-10 -10 -10 -10 -10 -10 -10 -10 -10 3 -10 1</row>
                <row>-11 -11 -11 -11 -11 -11 -11 -11 -11 -11 1 -11</row>
                <row>-10 -10 -10 -10 -10 -10 -10 -10 -10 1 -10 3</row>
           
participant 26
                <row>6 1 -7 -7 -7 1 -7 -7 -7 1 1 -7</row>
                <row>1 4 1 -9 -9 -9 -9 -9 -9 -9 -9 -9</row>
                <row>1 1 4 -9 -9 -9 -9 -9 -9 -9 -9 -9</row>
                <row>1 1 1 9 -4 1 1 -4 -4 -4 1 1</row>
                <row>-11 -11 -11 -11 1 -11 -11 -11 -11 -11 -11 -11</row>
                <row>1 1 1 -8 -8 5 -8 -8 -8 -8 -8 -8</row>
                <row>-5 -5 1 1 1 -5 8 1 1 1 -5 -5</row>
                <row>1 -7 1 -7 -7 -7 1 6 1 -7 -7 -7</row>
                <row>-10 -10 -10 -10 -10 -10 1 -10 3 -10 -10 -10</row>
                <row>-8 -8 -8 -8 -8 -8 1 -8 -8 5 1 1</row>
                <row>-9 -9 -9 -9 -9 -9 -9 -9 -9 1 4 1</row>
                <row>-10 -10 -10 -10 -10 -10 -10 -10 -10 1 -10 3</row>
           
participant 27
                <row>5 1 1 -8 -8 -8 -8 -8 -8 -8 -8 1</row>
                <row>1 4 1 -9 -9 -9 -9 -9 -9 -9 -9 -9</row>
                <row>1 1 4 -9 -9 -9 -9 -9 -9 -9 -9 -9</row>
                <row>-6 -6 -6 7 1 -6 1 1 1 -6 1 -6</row>
                <row>-9 -9 1 -9 4 -9 -9 -9 1 -9 -9 -9</row>
                <row>-11 -11 -11 -11 -11 1 -11 -11 -11 -11 -11 -11</row>
                <row>-7 -7 -7 1 1 1 6 1 -7 -7 -7 -7</row>
                <row>-9 -9 -9 1 -9 -9 -9 4 1 -9 -9 -9</row>
                <row>-11 -11 -11 -11 -11 -11 -11 -11 1 -11 -11 -11</row>
                <row>1 1 1 -7 -7 -7 -7 -7 -7 6 -7 1</row>
                <row>-8 -8 -8 1 -8 -8 1 -8 1 -8 5 -8</row>
                <row>-10 -10 -10 -10 -10 -10 1 -10 -10 -10 -10 3</row>
           
participant 28
                <row>4 -9 -9 -9 -9 -9 -9 1 1 -9 -9 -9</row>
                <row>1 4 1 -9 -9 -9 -9 -9 -9 -9 -9 -9</row>
                <row>-11 -11 1 -11 -11 -11 -11 -11 -11 -11 -11 -11</row>
                <row>-11 -11 -11 1 -11 -11 -11 -11 -11 -11 -11 -11</row>
                <row>-11 -11 -11 -11 1 -11 -11 -11 -11 -11 -11 -11</row>
                <row>-11 -11 -11 -11 -11 1 -11 -11 -11 -11 -11 -11</row>
                <row>-7 1 1 -7 1 -7 6 1 -7 -7 -7 -7</row>
                <row>-11 -11 -11 -11 -11 -11 -11 1 -11 -11 -11 -11</row>
                <row>-11 -11 -11 -11 -11 -11 -11 -11 1 -11 -11 -11</row>
                <row>-10 -10 -10 -10 -10 -10 -10 -10 -10 3 -10 1</row>
                <row>-11 -11 -11 -11 -11 -11 -11 -11 -11 -11 1 -11</row>
                <row>-10 -10 -10 -10 -10 -10 -10 -10 -10 1 -10 3</row>
           
participant 29
                <row>3 1 -10 -10 -10 -10 -10 -10 -10 -10 -10 -10</row>
                <row>1 4 1 -9 -9 -9 -9 -9 -9 -9 -9 -9</row>
                <row>-11 -11 1 -11 -11 -11 -11 -11 -11 -11 -11 -11</row>
                <row>-10 -10 -10 3 -10 1 -10 -10 -10 -10 -10 -10</row>
                <row>-11 -11 -11 -11 1 -11 -11 -11 -11 -11 -11 -11</row>
                <row>-11 -11 -11 -11 -11 1 -11 -11 -11 -11 -11 -11</row>
                <row>-10 -10 -10 -10 -10 -10 3 -10 1 -10 -10 -10</row>
                <row>-11 -11 -11 -11 -11 -11 -11 1 -11 -11 -11 -11</row>
                <row>-10 -10 -10 -10 -10 -10 1 -10 3 -10 -10 -10</row>
                <row>-10 -10 -10 -10 -10 -10 -10 -10 -10 3 -10 1</row>
                <row>-11 -11 -11 -11 -11 -11 -11 -11 -11 -11 1 -11</row>
                <row>-10 -10 -10 -10 -10 -10 -10 -10 -10 1 -10 3</row>
           
participant 30
                <row>6 1 -7 -7 -7 -7 1 -7 -7 1 1 -7</row>
                <row>1 6 1 -7 -7 -7 1 -7 -7 -7 -7 1</row>
                <row>1 1 6 -7 -7 -7 -7 -7 -7 1 -7 1</row>
                <row>1 1 1 6 -7 1 -7 -7 -7 -7 -7 -7</row>
                <row>1 1 1 -8 5 -8 -8 -8 -8 -8 -8 -8</row>
                <row>1 1 1 -7 -7 6 -7 -7 -7 -7 1 -7</row>
                <row>1 1 1 1 -4 1 9 1 1 -4 -4 -4</row>
                <row>-7 -7 1 -7 1 1 -7 6 1 -7 -7 -7</row>
                <row>-7 -7 -7 1 1 1 1 -7 6 -7 -7 -7</row>
                <row>1 1 1 1 1 -3 -3 1 1 10 -3 1</row>
                <row>-6 -6 -6 -6 -6 -6 1 1 1 1 7 1</row>
                <row>-5 -5 -5 1 1 1 1 -5 1 1 -5 8</row>
            
skilled group
                <row>2.23003 1.5852 0.342451 -0.56885 -0.335844 -0.460352 -0.56885 -0.460352 -0.444342 -0.430404 -0.56885 -0.319833</row>
                <row>1.53301 2.16294 1.06797 -0.431909 -0.454941 -0.454941 -0.570355 -0.570355 -0.570355 -0.570355 -0.570355 -0.570355</row>
                <row>0.869846 1.00829 2.40054 -0.516439 -0.377993 -0.401025 -0.516439 -0.516439 -0.516439 -0.401025 -0.516439 -0.516439</row>
                <row>-0.351436 -0.514736 -0.514736 2.48975 0.117599 0.662299 -0.267791 -0.267791 -0.29774 -0.242938 -0.406238 -0.406238</row>
                <row>-0.447922 -0.221516 -0.447922 -0.0442794 2.87709 -0.346025 -0.092165 -0.332509 -0.0582172 -0.106103 -0.447922 -0.332509</row>
                <row>-0.337986 -0.337986 -0.174686 0.320307 0.320307 2.67195 -0.337986 -0.446484 -0.337986 -0.446484 -0.446484 -0.446484</row>
                <row>-0.516427 -0.407929 -0.269483 0.014326 -0.0992675 -0.262567 2.42589 -0.407929 0.825727 -0.269483 -0.516427 -0.516427</row>
                <row>-0.325639 -0.325639 -0.434137 -0.295691 -0.171182 -0.434137 0.155417 2.81581 -0.00788263 -0.325639 -0.325639 -0.325639</row>
                <row>-0.50999 -0.50999 -0.50999 0.29074 -0.401492 -0.50999 1.16204 -0.0748932 2.37654 -0.401492 -0.50999 -0.401492</row>
                <row>-0.415967 -0.517865 -0.393356 -0.517865 -0.291459 -0.517865 -0.415967 -0.415967 -0.517865 2.37849 -0.16695 1.79264</row>
                <row>-0.444067 -0.444067 -0.444067 -0.17227 -0.33557 -0.444067 -0.444067 -0.444067 -0.33557 0.544815 2.74478 0.218216</row>
                <row>-0.559719 -0.457822 -0.559719 -0.319375 -0.444305 -0.559719 -0.559719 -0.342408 -0.457822 1.63137 0.349824 2.27942</row>
          
less skilled group
                <row>2.15952 1.34478 0.222657 -0.594083 -0.594083 -0.340223 -0.354161 -0.455637 -0.317191 -0.363256 -0.238747 -0.469575</row>
                <row>1.41797 2.26828 0.764773 -0.435179 -0.559688 -0.559688 -0.444274 -0.559688 -0.559688 -0.559688 -0.444274 -0.328861</row>
                <row>0.34315 0.646716 2.53545 -0.373935 -0.489348 -0.326049 -0.235488 -0.373935 -0.489348 -0.373935 -0.489348 -0.373935</row>
                <row>-0.154362 -0.115571 -0.154362 2.53996 -0.11649 0.598491 -0.387684 -0.481342 -0.481342 -0.58984 -0.161278 -0.496181</row>
                <row>-0.282605 -0.282605 -0.144159 -0.407114 2.91748 -0.282605 -0.407114 -0.119306 -0.144159 -0.282605 -0.282605 -0.282605</row>
                <row>-0.218798 -0.116901 0.0463985 0.296374 -0.45872 2.78286 -0.45872 -0.45872 -0.45872 -0.356823 -0.241409 -0.356823</row>
                <row>-0.557743 -0.442329 -0.0934877 -0.0914148 0.052776 -0.333831 2.31529 0.0379368 0.748115 -0.441006 -0.542904 -0.651402</row>
                <row>-0.129311 -0.369234 -0.129311 -0.346201 -0.244725 -0.369234 -0.0674878 2.69224 0.301786 -0.484647 -0.369234 -0.484647</row>
                <row>-0.34009 -0.464599 -0.201643 -0.349185 -0.349185 -0.349185 1.0708 -0.201643 2.57852 -0.464599 -0.464599 -0.464599</row>
                <row>-0.284948 -0.393446 -0.393446 -0.50886 -0.400362 -0.59043 -0.465921 -0.400362 -0.50886 2.32742 0.057916 1.56129</row>
                <row>-0.484956 -0.484956 -0.360447 -0.360447 -0.484956 -0.484956 -0.127441 -0.113503 -0.127441 0.326689 2.67747 0.0249432</row>
                <row>-0.542615 -0.542615 -0.542615 -0.440717 -0.325304 -0.325304 -0.152909 -0.418106 -0.440717 1.54579 -0.150308 2.33542</row>
           
ideal structure
                <row>4 1 1 -9 -9 -9 -9 -9 -9 -9 -9 -9</row>
                <row>1 4 1 -9 -9 -9 -9 -9 -9 -9 -9 -9</row>
                <row>1 1 5 -8 -8 -8 -8 -8 -8 -8 -8 1</row>
                <row>-9 -9 -9 4 1 1 -9 -9 -9 -9 -9 -9</row>
                <row>-9 -9 -9 1 4 1 -9 -9 -9 -9 -9 -9</row>
                <row>-9 -9 -9 1 1 4 -9 -9 -9 -9 -9 -9</row>
                <row>-9 -9 -9 -9 -9 -9 4 1 1 -9 -9 -9</row>
                <row>-8 -8 -8 -8 -8 -8 1 5 1 -8 1 -8</row>
                <row>-8 -8 -8 -8 -8 -8 1 1 5 -8 1 -8</row>
                <row>-9 -9 -9 -9 -9 -9 -9 -9 -9 4 1 1</row>
                <row>-9 -9 -9 -9 -9 -9 -9 -9 -9 1 4 1</row>
                <row>-9 -9 -9 -9 -9 -9 -9 -9 -9 1 1 4</row>
